# Supplementary material for: T-DOpE probes reveal sensitivity of hippocampal oscillations to cannabinoids in behaving mice
Source: Nat Commun. 2024 Feb 24;15:1686. doi: 10.1038/s41467-024-46021-4 (PMC10894268; doi:10.1038/s41467-024-46021-4)
Supplement: Supplementary file 6 — Sample Codes [file 41467_2024_46021_MOESM6_ESM.zip]

Archive with 5 entries (5 files):
- demo/cp55940_light_230201_140448.lfp.mat
- demo/democode.m
- demo/prepostlfp.mat
- demo/readme.txt
- demo/whitenedprepostlfp.mat
