# Supplementary material for: T-DOpE probes reveal sensitivity of hippocampal oscillations to cannabinoids in behaving mice
Source: Nat Commun. 2024 Feb 24;15:1686. doi: 10.1038/s41467-024-46021-4 (PMC10894268; doi:10.1038/s41467-024-46021-4)
Supplement: Supplementary file 6 — Sample Codes [file 41467_2024_46021_MOESM6_ESM.zip › demo/democode.m]

%demo for nature communications Figure 7

% Compute Spectrogram of the LFP. We used Buzcode to downsample the data
% from 30kHz to 1250 Hz. We also Low pass filter before downsampling.
load("cp55940_light_230201_140448.lfp.mat")
%We picked the second channel due to the least amount of noise. (This is a >250 min recording)
lfpch2=lfp.data(:,2);
fsLFP=1250;
x=lfpch2*0.195; %% 2 with spikes
x=double(x);
time=0:1/1250:(length(x)-1)/1250;
num_secs=10;
freq=300;
figure
[s,f,t,p]=spectrogram(x,fsLFP*num_secs,fsLFP*num_secs/2,fsLFP*num_secs,fsLFP,'yaxis');
p=10*log10(abs(p));

%We computed the spectrogram and colorplotted.

h = pcolor(t,f(num_secs*110:1+num_secs*freq),p(num_secs*110:1+num_secs*freq,:));
colormap(jet)
xlabel('Time (s)')
ylabel('Frequency (Hz)')
caxis([-15,15])
title('Spectrogram')
h1 = colorbar;
ylabel(h1, 'dB/Hz')
set(h,'edgecolor','none')

%The ripple was detected using bz_FindRipples function from Buzcode. The
%original file was too big, so it was not included in this demo. But his
%would be an exmaple of how the code would be run.
%chanRip = 9; 
% [ripples] = bz_FindRipples(cd,chanRip,'durations',[50 250],...
%     'thresholds',[1 3], 'passband',[100 250], 'EMGThresh', 0.95,'saveMat',true);
% checkRipEvtfile = dir('*evt.rip*');
% 
% if isempty(checkRipEvtfile)
%     makeRipFile
% end

clear x;
load("whitenedprepostlfp.mat") %%whitened LFP of the optically induced SPW-R using Buzcode
t = 0:length(HighPrePulseLFP(1,:))-1;


%In this part of the demo, we will only be looking at the highest optical stimulations


%computing wavelet transform of all the optically stimulated LFP segments before infusion of CP-55940
wavletparam= [3 20];

for ii=1:395
    [cfs,frq] = cwt(HighPrePulseLFP(ii,:),1250,'WaveletParameters',wavletparam,'FrequencyLimits',[0 350]);
    powercfs=abs(cfs);
    x(ii,:,:)=powercfs;
end
avgpowercfs=mean(x,1);
highpreavgpower=squeeze(avgpowercfs);

%computing wavelet transform of all the optically stimulated LFP segments before infusion of CP-55940

for ii=1:395
    [cfs,frq] = cwt(HighPostPulseLFP(ii,:),1250,'WaveletParameters',wavletparam,'FrequencyLimits',[0 350]);
    powercfs=abs(cfs);
    x(ii,:,:)=powercfs;
end
avgpowercfs=mean(x,1);
highpostavgpower=squeeze(avgpowercfs);

%plotting the two wavelet transforms

caxisx=[0 190];
figure
subplot(2,1,1)
h=pcolor(t,frq,highpreavgpower);
set(h,'edgecolor','none')
ylabel('Frequency (Hz)')
xlabel('Time (ms)')
colormap jet
caxis(caxisx)
title('High optical stimulation')
colorbar

subplot(2,1,2)
h=pcolor(t,frq,highpostavgpower);
set(h,'edgecolor','none')
ylabel('Frequency (Hz)')
xlabel('Time (ms)')
colormap jet
caxis(caxisx)
title('High optical stimulation after infusion of CP-55940')
colorbar


% Compute power spectrum for each LFP segment for all high optical stim epochs before and after stim


pxx=[];
for ii=1:395
    [pxx,fxx]=pmtm(HighPrePulseLFP(ii,:),3,1250*2,1250);
    pHighPrePulse(:,ii)=10*log10(pxx);
end
pxx=[];
for ii=1:395
    [pxx,fxx]=pmtm(HighPostPulseLFP(ii,:),3,1250*2,1250);
    pHighPostPulse(:,ii)=10*log10(pxx);
end

%pseudocoloplot all the spectrum together

caxisy=[0 30];
figure
subplot(2,1,1)
h3=pcolor(1:395,fxx(1*2:250*2),pHighPrePulse(1*2:250*2,:))
set(h3,'edgecolor','none')
colormap turbo
caxis(caxisy)
ylabel('Frequency (Hz)')
xlabel('optical pulses')
title('before infusion of CP-55940')
colorbar

subplot(2,1,2)
g3=pcolor(1:395,fxx(1*2:250*2),pHighPostPulse(1*2:250*2,:))
set(g3,'edgecolor','none')
colormap turbo
caxis(caxisy)
ylabel('Frequency (Hz)')
xlabel('optical pulses')
title('After infusion of CP-55940')
colorbar


%Now, we will compute power spectrums using multitaper estimate for the high optical stimulation before and after infusion.
load("prepostlfp.mat")

pxx=[];
for ii=1:395
    [pxx,fxx]=pmtm(HighPrePulseLFP(ii,:),3,1250*2,1250);
    pHighPrePulse(:,ii)=10*log10(pxx);
end
pxx=[];
for ii=1:395
    [pxx,fxx]=pmtm(HighPostPulseLFP(ii,:),3,1250*2,1250);
    pHighPostPulse(:,ii)=10*log10(pxx);
end

mpHighPrePulse=mean(pHighPrePulse,2);
mpHighPostPulse=mean(pHighPostPulse,2);

%plotting the average power spectrum
figure
hold on
plot(fxx,mpHighPrePulse)
plot(fxx,mpHighPostPulse)
xlim([0 300])
ylim([0 60])
legend('before infusion','after CP55940 infusion')
title('Average Multitaper spectral estimate of optically stimulated LFP before and after CP-55940')
xlabel('Frequency (Hz)')
ylabel('Power (dB)')
