# Supplementary material for: T-DOpE probes reveal sensitivity of hippocampal oscillations to cannabinoids in behaving mice
Source: Nat Commun. 2024 Feb 24;15:1686. doi: 10.1038/s41467-024-46021-4 (PMC10894268; doi:10.1038/s41467-024-46021-4)
Supplement: Supplementary file 6 — Sample Codes [file 41467_2024_46021_MOESM6_ESM.zip › demo/readme.txt]

System Requirements:
Windows 10
Matlab 2021B
Buzcode: https://github.com/buzsakilab/buzcode
Kilosort (Automated Spike Sorting): https://github.com/cortex-lab/KiloSort
Phy (Manual Spike Sorting): https://github.com/cortex-lab/phy


Installation guide: 
1.install matlab
2.unzip demo zip file.
Usually within few hours to download matlab.


Demo:
Demo Code: democode.mat
Example Dataset: cp55940_light_230201_140448.lfp.mat
		prepostlfp.mat
		whitenedprepostlfp.mat

The expected outputs are the key plots in Figure 7.
Expected run time for the demo is roughly 1 minute.
Tested in Matlab 2021B and 2018A.

The Demo only demostrate parts of the signal processing. 
The other custom codes will be available upon reasonable request.


Pipeline:

Collected raw .dat file in experiment
Spike sort through combination of kilosort and phy
LFP analysis conducted with use of buzcode, custom code, and matlab toolboxes (signal processing).
Once raw .dat file is converted to lfp.mat file, democode.mat gives an example of analysis. 
Lfp file is included in zip package.
