# Supplementary material for: T-DOpE probes reveal sensitivity of hippocampal oscillations to cannabinoids in behaving mice
Source: Nat Commun. 2024 Feb 24;15:1686. doi: 10.1038/s41467-024-46021-4 (PMC10894268; doi:10.1038/s41467-024-46021-4)
Supplement: Supplementary file 8 — Source data [file 41467_2024_46021_MOESM8_ESM.xlsx]

## Sheet: Fig. 3
	Fig. 3d
	Frequency	9946.65	7888.72	6288.11	5039.06	4001.52	3164.06	2507.27	1979.17	1598.01	1257.62	1004.46	800.305	631.01	498.67	397.246	319.602	251.116	200.893	158.006	125.558	99.734
	Impedance of bent 1	27941.6	33168	49163.7	49771.5	60324.4	73389.8	89375.7	107808	131001	161317	189667	232351	310769	367847	419710	883108	683333	1092199	766219	966984	1427184
	Impedance of bent 2	38311.4	47069.8	41531.1	59576.1	71988.6	86449.1	104897	126040	152529	185512	219429	253522	349253	431426	456469	391646	654447	777041	771525	990219	3071152
	Impedance of bent 3	37041.2	48464.8	54259.5	67805	81005.5	96125.5	115109	141257	163658	200102	237914	271150	354426	404287	491154	532726	627323	880249	1333964	1346669	2897370
	Impedance of bent 4	23240	26379.6	33441.6	38123	45283	53678	63978.2	76323.8	89759	105631	123129	145475	177397	200279	244518	279091	322988	367199	612193	670500	1630169
	Impedance of staight 1	27901.5	34096	45192.8	52484	63593.8	77279.8	94178.8	115620	137231	168326	209064	256354	307878	398919	464757	522461	704264	736950	951803	1308316	1061161
	Impedance of staight 2	32005.5	38114.2	46204.3	58556.9	70509.8	84465.7	102774	123444	149968	178017	222990	267343	314492	412277	492366	572992	671282	1101277	1184333	1978034	2189464
	Impedance of staight 3	43730.3	45785.2	55900.4	72501.2	88266.6	105762	130107	154778	187497	231984	271416	329021	400303	492280	644847	622068	852080	1018937	1658754	1314299	1097453
	Impedance of staight 4	28180.6	33087.1	38998.8	49017.2	59842.7	72955	89222.5	108782	130533	157221	186183	225424	266774	308087	370659	378764	531729	678983	716365	680107	2304126

## Sheet: Fig. 4
	Fig. 4b
		~10-second segment from a raw data file (mouse 402; 4 hour recording )
	Fig. 4c
	Auto/cross correlations:
		8.9.2022
			time (ms)	-25	-24	-23	-22	-21	-20	-19	-18	-17	-16	-15	-14	-13	-12	-11	-10	-9	-8	-7	-6	-5	-4	-3	-2	-1	0	1	2	3	4	5	6	7	8	9	10	11	12	13	14	15	16	17	18	19	20
		red cell auto correlation		12.768	13.0368	15.8591	13.6416	15.5904	16.7327	18.7487	18.8831	18.8831	20.0255	19.4207	21.7727	21.7727	22.9151	22.0415	22.9151	26.3423	24.7295	27.0815	22.4447	13.104	4.70398	2.21759	3.29279	0.940797	0	1.008	3.35999	2.15039	5.10718	13.7088	22.6463	26.6783	25.5359	25.6703	23.3855	21.3695	23.2511	22.3103	21.5711	19.0175	20.2271	18.2111	19.5551	18.0767	16.7999
		blue cell auto correlation		19.9949	20.8643	22.277	21.8061	22.7841	23.7983	21.8423	23.1101	21.2265	21.5887	23.3636	22.0958	21.625	19.7051	17.6767	16.59	14.634	13.7284	13.5835	10.9393	7.57054	4.05694	2.3907	1.73869	1.77491	0	1.84736	1.81113	2.42692	4.09316	7.53432	11.7362	13.33	13.6922	14.96	16.3002	18.0389	19.8138	21.4801	22.5667	23.4361	21.1903	21.2265	23.3999	22.0234	23.3274
		orange cell auto correlation		8.65288	11.2943	10.93	11.7497	11.8408	11.2943	9.83696	11.4765	12.023	13.7535	12.7516	14.4822	14.0268	15.5752	17.4879	18.1255	17.4879	17.8523	21.2223	21.1313	17.4879	12.114	5.3739	7.65097	1.093	0	1.18408	7.83314	5.46498	12.4784	18.2166	21.0402	20.5848	17.9433	17.8523	17.3968	17.6701	16.0306	13.7535	14.3911	13.2981	13.1159	11.8408	11.4765	10.2013	11.1121
		red-blue cross correlation		10.752	10.6176	10.8192	12.768	11.0208	11.4912	10.1472	11.8944	11.424	12.6336	13.8432	14.3808	12.6336	16.0607	13.3728	12.9024	15.0528	14.1792	15.9935	15.9263	15.7919	16.9343	14.784	12.7008	14.5152	3.56159	31.7855	33.1967	22.2431	17.1359	13.0368	16.0607	15.12	16.2623	17.2703	14.9856	14.9184	15.5904	14.9184	16.5311	17.6063	16.1951	15.2544	13.9776	14.448	13.9104
		red-orange cross correlation		3.42719	4.30079	3.76319	3.09119	2.88959	4.16639	4.09919	3.62879	4.77118	3.89759	3.42719	3.42719	4.90558	4.36799	3.62879	4.63679	3.56159	4.03199	4.09919	4.50239	3.83039	3.42719	3.56159	4.77118	4.56959	4.56959	4.23359	3.96479	4.23359	4.03199	4.77118	4.50239	4.03199	4.16639	4.30079	3.22559	4.03199	2.35199	3.76319	4.50239	3.96479	4.36799	4.16639	4.23359	3.35999	2.55359
		blue-orange cross correlation		4.63651	5.28851	3.65849	4.3105	4.89006	5.21607	4.60028	4.3105	4.81762	4.67273	4.70895	4.52784	5.54207	4.7814	4.63651	5.03495	5.07118	5.50585	5.86808	5.5783	5.03495	5.46963	6.08541	6.08541	5.36096	2.20958	4.7814	3.9845	4.67273	4.7814	4.81762	4.09316	3.9845	4.60028	4.27428	4.27428	4.38295	4.38295	3.91205	4.3105	4.56406	3.5136	3.36871	3.94827	3.65849	3.76716
		9.21.2022
			time (ms)	-25	-24	-23	-22	-21	-20	-19	-18	-17	-16	-15	-14	-13	-12	-11	-10	-9	-8	-7	-6	-5	-4	-3	-2	-1	0	1	2	3	4	5	6	7	8	9	10	11	12	13	14	15	16	17	18	19	20
		red cell auto correlation		16.2916	19.1427	20.5682	20.3645	20.9755	20.9755	22.6046	22.9101	25.7611	24.2338	24.5393	27.1866	27.1866	28.8158	30.8523	33.9069	35.6379	35.027	39.3035	39.5072	31.4632	17.9208	8.5531	9.16404	3.86926	0	4.17473	9.16404	8.45128	19.1427	31.3614	39.7108	39.3035	34.416	35.8416	33.9069	31.0559	28.8158	26.8812	26.8812	23.8265	25.252	25.252	23.2156	22.2992	20.8736
		blue cell auto correlation		16.4842	22.512	21.2818	21.6509	21.2818	20.5437	21.7739	21.1588	20.9128	22.881	24.8493	23.7422	21.6509	19.1906	20.2977	18.5755	18.5755	17.5913	16.1151	14.0239	10.3334	6.0278	4.30557	1.84525	0.984131	0	1.10715	1.84525	4.18256	6.39685	10.4564	14.1469	15.9921	17.5913	18.4525	19.1906	19.8056	19.1906	21.7739	23.3731	25.3414	22.758	21.1588	20.9128	21.5279	20.6667
		orange cell auto correlation		17.5181	16.293	13.4754	15.9255	16.538	19.1106	18.4981	18.6206	17.2731	21.9282	19.3556	24.0108	25.4808	23.1533	24.1333	29.1559	27.5634	27.6859	26.3384	27.4409	30.5035	25.2358	10.0453	10.0453	3.30761	0	3.55262	10.0453	10.5353	25.6033	30.136	26.8284	26.5834	28.1759	27.1959	30.136	23.6433	22.9082	25.6033	23.3983	19.6006	22.0507	17.0281	19.4781	18.2531	18.7431
		red-blue cross correlation		10.9968	9.4695	8.24763	7.94216	8.5531	9.87679	8.65492	8.45128	8.45128	9.57133	10.895	9.97862	10.6914	9.4695	9.97862	9.16404	10.5896	11.2005	9.97862	10.9968	11.8114	11.3023	10.895	10.6914	6.10936	1.32369	23.7247	25.5575	16.088	11.6078	12.2187	9.87679	12.2187	12.4224	13.4406	12.626	14.5606	9.26586	13.3388	12.9315	11.4041	11.4041	12.0151	11.9132	11.4041	10.6914
		red-orange cross correlation		6.41483	6.82212	8.65492	6.61847	7.84034	8.5531	7.33123	6.82212	5.60024	6.41483	7.02576	7.02576	7.84034	8.65492	7.12758	7.73852	5.90571	6.41483	7.6367	9.57133	7.43305	7.22941	8.5531	7.43305	6.41483	0.509113	7.22941	10.1823	6.72029	6.72029	7.6367	7.6367	7.22941	7.73852	5.70207	7.33123	6.313	7.84034	7.73852	6.10936	6.72029	6.92394	6.82212	7.12758	5.3966	4.78566
		blue-orange cross correlation		7.75003	8.98019	9.71829	8.85718	8.98019	9.84131	8.73416	9.22623	8.11908	10.0873	9.34924	8.73416	7.38098	8.48813	8.36511	9.84131	12.4247	10.7024	10.9485	7.87305	9.71829	13.0397	11.8096	11.9326	11.1945	5.41272	7.99606	9.84131	9.84131	8.73416	10.7024	9.10321	8.36511	8.48813	7.01193	9.22623	9.96433	8.11908	7.75003	8.73416	6.27383	8.73416	6.51987	7.25797	9.96433	7.504
[truncated: 5 more columns]

## Sheet: Fig. 5a
	time (s)	Voltage(uV)
	0	-267
	3.33333e-05	-260
	6.66667e-05	-267
	0.0001	-229
	0.000133333	-255
	0.000166667	-289
	0.0002	-248
	0.000233333	-224
	0.000266667	-203
	0.0003	-223
	0.000333333	-256
	0.000366667	-266
	0.0004	-235
	0.000433333	-307
	0.000466667	-282
	0.0005	-256
	0.000533333	-245
	0.000566667	-288
	0.0006	-319
	0.000633333	-287
	0.000666667	-210
	0.0007	-279
	0.000733333	-351
	0.000766667	-319
	0.0008	-249
	0.000833333	-222
	0.000866667	-276
	0.0009	-302
	0.000933333	-329
	0.000966667	-322
	0.001	-355
	0.00103333	-412
	0.00106667	-317
	0.0011	-281
	0.00113333	-385
	0.00116667	-413
	0.0012	-345
	0.00123333	-349
	0.00126667	-349
	0.0013	-360
	0.00133333	-407
	0.00136667	-330
	0.0014	-251
	0.00143333	-286
	0.00146667	-301
	0.0015	-309
	0.00153333	-264
	0.00156667	-317
	0.0016	-256
	0.00163333	-330
	0.00166667	-359
	0.0017	-289
	0.00173333	-251
	0.00176667	-289
	0.0018	-327
	0.00183333	-336
	0.00186667	-348
	0.0019	-353
	0.00193333	-415
	0.00196667	-353
	0.002	-263
	0.00203333	-263
	0.00206667	-347
	0.0021	-350
	0.00213333	-283
	0.00216667	-360
	0.0022	-384
	0.00223333	-437
	0.00226667	-326
	0.0023	-286
	0.00233333	-326
	0.00236667	-342
	0.0024	-373
	0.00243333	-374
	0.00246667	-378
	0.0025	-330
	0.00253333	-325
	0.00256667	-279
	0.0026	-213
	0.00263333	-250
	0.00266667	-258
	0.0027	-298
	0.00273333	-309
	0.00276667	-344
	0.0028	-326
	0.00283333	-453
	0.00286667	-359
	0.0029	-313
	0.00293333	-313
	0.00296667	-323
	0.003	-366
	0.00303333	-390
	0.00306667	-356
	0.0031	-420
	0.00313333	-504
	0.00316667	-439
	0.0032	-377
	0.00323333	-441
	0.00326667	-424
	0.0033	-403
	0.00333333	-413
	0.00336667	-443
	0.0034	-435
	0.00343333	-504
	0.00346667	-398
	0.0035	-441
	0.00353333	-459
	0.00356667	-482
	0.0036	-450
	0.00363333	-494
	0.00366667	-535
	0.0037	-610
	0.00373333	-600
	0.00376667	-482
	0.0038	-476
	0.00383333	-577
	0.00386667	-518
	0.0039	-535
	0.00393333	-503
	0.00396667	-534
	0.004	-515
	0.00403333	-566
	0.00406667	-433
	0.0041	-437
	0.00413333	-507
	0.00416667	-454
	0.0042	-501
	0.00423333	-534
	0.00426667	-512
	0.0043	-538
	0.00433333	-701
	0.00436667	-520
	0.0044	-479
	0.00443333	-512
	0.00446667	-511
	0.0045	-532
	0.00453333	-535
	0.00456667	-575
	0.0046	-532
	0.00463333	-564
	0.00466667	-414
	0.0047	-461
	0.00473333	-510
	0.00476667	-471
	0.0048	-397
	0.00483333	-414
	0.00486667	-454
	0.0049	-531
	0.00493333	-657
	0.00496667	-503
	0.005	-428
	0.00503333	-499
	0.00506667	-466
	0.0051	-466
	0.00513333	-498
	0.00516667	-509
	0.0052	-446
	0.00523333	-534
	0.00526667	-446
	0.0053	-368
	0.00533333	-395
	0.00536667	-380
	0.0054	-393
	0.00543333	-433
	0.00546667	-401
	0.0055	-411
	0.00553333	-528
	0.00556667	-476
	0.0056	-384
	0.00563333	-490
	0.00566667	-480
	0.0057	-432
	0.00573333	-400
	0.00576667	-426
	0.0058	-442
	0.00583333	-538
	0.00586667	-393
	0.0059	-314
	0.00593333	-426
	0.00596667	-431
	0.006	-375
	0.00603333	-418
	0.00606667	-464
	0.0061	-466
	0.00613333	-526
	0.00616667	-539
	0.0062	-505
	0.00623333	-575
	0.00626667	-526
	0.0063	-510
	0.00633333	-569
	0.00636667	-489
	0.0064	-461
	0.00643333	-602
	0.00646667	-528
	0.0065	-504
	0.00653333	-478
	0.00656667	-494
	0.0066	-519
	0.00663333	-524
	0.00666667	-428
	0.0067	-388
	0.00673333	-493
	0.00676667	-401
	0.0068	-332
	0.00683333	-390
	0.00686667	-428
	0.0069	-399
	0.00693333	-397
	0.00696667	-397
	0.007	-390
	0.00703333	-438
	0.00706667	-390
	0.0071	-440
	0.00713333	-438
	0.00716667	-491
	0.0072	-500
	0.00723333	-486
	0.00726667	-464
	0.0073	-459
	0.00733333	-514
	0.00736667	-397
	0.0074	-405
	0.00743333	-458
	0.00746667	-433
	0.0075	-418
	0.00753333	-522
	0.00756667	-517
	0.0076	-393
	0.00763333	-473
	0.00766667	-476
	0.0077	-441
	0.00773333	-394
	0.00776667	-415
	0.0078	-468
	0.00783333	-500
	0.00786667	-476
	0.0079	-441
	0.00793333	-467
	0.00796667	-440
	0.008	-461
	0.00803333	-436
	0.00806667	-480
	0.0081	-512
	0.00813333	-495
	0.00816667	-553
	0.0082	-519
	0.00823333	-562
	0.00826667	-482
	0.0083	-455
	0.00833333	-481
	0.00836667	-519
	0.0084	-499
	0.00843333	-495
	0.00846667	-519
	0.0085	-486
	0.00853333	-531
	0.00856667	-502
	0.0086	-516
	0.00863333	-519
	0.00866667	-534
	0.0087	-534
	0.00873333	-581
	0.00876667	-656
	0.0088	-511
	0.00883333	-562
	0.00886667	-550
	0.0089	-592
	0.00893333	-509
	0.00896667	-484
	0.009	-514
	0.00903333	-580
	0.00906667	-551
	0.0091	-580
	0.00913333	-644
	0.00916667	-494
	0.0092	-484
	0.00923333	-558
	0.00926667	-532
	0.0093	-583
	0.00933333	-654
	0.00936667	-646
	0.0094	-579
	0.00943333	-656
	0.00946667	-506
	0.0095	-557
	0.00953333	-556
	0.00956667	-482
	0.0096	-483
	0.00963333	-565
	0.00966667	-535
	0.0097	-518
	0.00973333	-526
	0.00976667	-545
	0.0098	-641
	0.00983333	-671
	0.00986667	-658
	0.0099	-693
	0.00993333	-715
	0.00996667	-712
	0.01	-680
	0.0100333	-672
	0.0100667	-506
	0.0101	-619
	0.0101333	-578
	0.0101667	-594
	0.0102	-682
	0.0102333	-640
	0.0102667	-543
	0.0103	-650
	0.0103333	-687
	0.0103667	-542
	0.0104	-639
	0.0104333	-669
	0.0104667	-638
	0.0105	-681
	0.0105333	-655
	0.0105667	-561
	0.0106	-653
	0.0106333	-780
	0.0106667	-656
	0.0107	-675
	0.0107333	-776
	0.0107667	-764
	0.0108	-720
	0.0108333	-807
	0.0108667	-721
	0.0109	-721
	0.0109333	-764
	0.0109667	-636
	0.011	-635
	0.0110333	-673
	0.0110667	-710
	0.0111	-838
	0.0111333	-796
	0.0111667	-705
	0.0112	-698
	0.0112333	-775
	0.0112667	-634
	0.0113	-633
	0.0113333	-633
	0.0113667	-579
	0.0114	-708
	0.0114333	-761
	0.0114667	-637
	0.0115	-718
	0.0115333	-809
	0.0115667	-644
	0.0116	-750
	0.0116333	-761
	0.0116667	-755
	0.0117	-824
	0.0117333	-802
	0.0117667	-708
	0.0118	-716
	0.0118333	-797
	0.0118667	-655
	0.0119	-688
	0.0119333	-777
	0.0119667	-830
	0.012	-800
	0.0120333	-817
	0.0120667	-803
	0.0121	-832
	0.0121333	-834
	0.0121667	-808
	0.0122	-949
	0.0122333	-928
	0.0122667	-773
	0.0123	-788
	0.0123333	-799
	0.0123667	-751
	0.0124	-754
	0.0124333	-803
	0.0124667	-786
	0.0125	-799
	0.0125333	-770
	0.0125667	-710
	0.0126	-797
	0.0126333	-831
	0.0126667	-677
	0.0127	-797
	0.0127333	-856
	0.0127667	-676
	0.0128	-641
	0.0128333	-709
	0.0128667	-760
	0.0129	-792
	0.0129333	-774
	0.0129667	-752
	0.013	-771
	0.0130333	-747
	0.0130667	-475
	0.0131	-662
	0.0131333	-779
	0.0131667	-749
	0.0132	-708
	0.0132333	-791
	0.0132667	-732
	0.0133	-762
	0.0133333	-766
	0.0133667	-684
	0.0134	-768
	0.0134333	-762
	0.0134667	-701
	0.0135	-814
	0.0135333	-890
	0.0135667	-791
	0.0136	-792
	0.0136333	-754
	0.0136667	-664
	0.0137	-786
	0.0137333	-829
	0.0137667	-778
	0.0138	-855
	0.0138333	-881
	0.0138667	-779
	0.0139	-795
	0.0139333	-897
	0.0139667	-791
	0.014	-790
	0.0140333	-851
	0.0140667	-875
	0.0141	-852
	0.0141333	-745
	0.0141667	-763
	0.0142	-883
	0.0142333	-956
	0.0142667	-848
	0.0143	-852
	0.0143333	-892
	0.0143667	-936
	0.0144	-979
	0.0144333	-1040
	0.0144667	-948
	0.0145	-887
	0.0145333	-829
	0.0145667	-813
	0.0146	-781
	0.0146333	-698
	0.0146667	-832
	0.0147	-914
	0.0147333	-806
	0.0147667	-761
	0.0148	-864
	0.0148333	-880
	0.0148667	-843
	0.0149	-792
	0.0149333	-800
	0.0149667	-912
	0.015	-895
	0.0150333	-842
	0.0150667	-849
	0.0151	-932
	0.0151333	-919
	0.0151667	-802
	0.0152	-694
	0.0152333	-814
	0.0152667	-867
	0.0153	-909
	0.0153333	-947
	0.0153667	-951
	0.0154	-904
	0.0154333	-909
	0.0154667	-764
	0.0155	-780
	0.0155333	-839
	0.0155667	-913
	0.0156	-781
	0.0156333	-842
	0.0156667	-838
	0.0157	-915
	0.0157333	-970
	0.0157667	-810
	0.0158	-809
	0.0158333	-863
	0.0158667	-874
	0.0159	-822
	0.0159333	-857
	0.0159667	-866
	0.016	-878
	0.0160333	-809
	0.0160667	-753
	0.0161	-796
	0.0161333	-853
	0.0161667	-946
	0.0162	-946
	0.0162333	-941
	0.0162667	-822
	0.0163	-859
	0.0163333	-815
	0.0163667	-748
	0.0164	-774
	0.0164333	-835
	0.0164667	-897
	0.0165	-870
	0.0165333	-763
	0.0165667	-881
	0.0166	-861
	0.0166333	-757
	0.0166667	-708
	0.0167	-778
	0.0167333	-709
	0.0167667	-653
	0.0168	-719
	0.0168333	-746
	0.0168667	-641
	0.0169	-686
	0.0169333	-681
	0.0169667	-739
	0.017	-715
	0.0170333	-685
	0.0170667	-685
	0.0171	-627
	0.0171333	-748
	0.0171667	-770
	0.0172	-842
	0.0172333	-854
	0.0172667	-765
	0.0173	-712
	0.0173333	-708
	0.0173667	-830
	0.0174	-884
	0.0174333	-865
	0.0174667	-741
	0.0175	-773
	0.0175333	-776
	0.0175667	-765
	0.0176	-736
	0.0176333	-767
	0.0176667	-832
	0.0177	-908
	0.0177333	-844
	0.0177667	-787
	0.0178	-798
	0.0178333	-726
	0.0178667	-680
	0.0179	-788
	0.0179333	-787
	0.0179667	-810
	0.018	-851
	0.0180333	-849
	0.0180667	-767
	0.0181	-760
	0.0181333	-760
	0.0181667	-786
	0.0182	-815
	0.0182333	-796
	0.0182667	-823
	0.0183	-924
	0.0183333	-860
	0.0183667	-768
	0.0184	-848
	0.0184333	-737
	0.0184667	-736
	0.0185	-795
	0.0185333	-745
	0.0185667	-759
	0.0186	-751
	0.0186333	-761
	0.0186667	-722
	0.0187	-810
	0.0187333	-734
	0.0187667	-665
	0.0188	-712
	0.0188333	-821
	0.0188667	-850
	0.0189	-821
	0.0189333	-762
	0.0189667	-793
	0.019	-888
	0.0190333	-839
	0.0190667	-755
	0.0191	-764
	0.0191333	-818
	0.0191667	-845
	0.0192	-874
	0.0192333	-867
	0.0192667	-729
	0.0193	-841
	0.0193333	-779
	0.0193667	-718
	0.0194	-746
	0.0194333	-821
	0.0194667	-826
	0.0195	-895
	0.0195333	-868
	0.0195667	-757
	0.0196	-819
	0.0196333	-793
	0.0196667	-790
	0.0197	-817
	0.0197333	-707
	0.0197667	-777
	0.0198	-852
	0.0198333	-807
	0.0198667	-818
	0.0199	-967
	0.0199333	-882
	0.0199667	-786
	0.02	-818
	0.0200333	-862
	0.0200667	-886
	0.0201	-967
	0.0201333	-881
	0.0201667	-846
	0.0202	-993
	0.0202333	-945
	0.0202667	-879
	0.0203	-900
	0.0203333	-964
	0.0203667	-1007
	0.0204	-1050
	0.0204333	-1012
	0.0204667	-1015
	0.0205	-1069
	0.0205333	-910
	0.0205667	-920
	0.0206	-1011
	0.0206333	-1043
	0.0206667	-1068
	0.0207	-1170
	0.0207333	-1132
	0.0207667	-1100
	0.0208	-1172
	0.0208333	-1081
	0.0208667	-1070
	0.0209	-1141
	0.0209333	-1093
	0.0209667	-1127
	0.021	-1129
	0.0210333	-1054
	0.0210667	-1049
	0.0211	-1213
	0.0211333	-1064
	0.0211667	-1001
	0.0212	-1062
	0.0212333	-1086
	0.0212667	-1064
	0.0213	-1127
	0.0213333	-1064
	0.0213667	-1123
	0.0214	-1148
	0.0214333	-1063
	0.0214667	-1046
	0.0215	-1224
	0.0215333	-1223
	0.0215667	-1168
	0.0216	-1190
	0.0216333	-1208
	0.0216667	-1184
	0.0217	-1317
	0.0217333	-1212
	0.0217667	-1158
	0.0218	-1252
	0.0218333	-1220
	0.0218667	-1189
	0.0219	-1259
	0.0219333	-1203
	0.0219667	-1127
	0.022	-1163
	0.0220333	-1141
	0.0220667	-1077
	0.0221	-1116
	0.0221333	-1116
	0.0221667	-1161
	0.0222	-1256
	0.0222333	-1225
	0.0222667	-1199
	0.0223	-1269
	0.0223333	-1195
	0.0223667	-1172
	0.0224	-1247
	0.0224333	-1160
	0.0224667	-1107
	0.0225	-1115
	0.0225333	-1086
	0.0225667	-1090
	0.0226	-1155
	0.0226333	-1084
	0.0226667	-1041
	0.0227	-1076
	0.0227333	-1068
	0.0227667	-1084
	0.0228	-1120
	0.0228333	-997
	0.0228667	-944
	0.0229	-1104
	0.0229333	-996
	0.0229667	-958
	0.023	-1034
	0.0230333	-1008
	0.0230667	-994
	0.0231	-1080
	0.0231333	-1017
	0.0231667	-1030
	0.0232	-1101
	0.0232333	-1000
	0.0232667	-979
	0.0233	-1048
	0.0233333	-1042
	0.0233667	-1015
	0.0234	-1030
	0.0234333	-1068
	0.0234667	-1014
	0.0235	-1046
	0.0235333	-1014
	0.0235667	-1014
	0.0236	-1029
	0.0236333	-1066
	0.0236667	-1029
	0.0237	-1057
	0.0237333	-977
	0.0237667	-929
	0.0238	-1013
	0.0238333	-932
	0.0238667	-920
	0.0239	-966
	0.0239333	-939
	0.0239667	-976
	0.024	-980
	0.0240333	-1011
	0.0240667	-986
	0.0241	-1012
	0.0241333	-892
	0.0241667	-933
	0.0242	-977
	0.0242333	-977
	0.0242667	-941
	0.0243	-997
	0.0243333	-1010
	0.0243667	-890
	0.0244	-875
	0.0244333	-844
	0.0244667	-927
	0.0245	-963
	0.0245333	-980
	0.0245667	-975
	0.0246	-942
	0.0246333	-910
	0.0246667	-942
	0.0247	-995
	0.0247333	-943
	0.0247667	-960
	0.0248	-840
	0.0248333	-803
	0.0248667	-855
	0.0249	-924
	0.0249333	-886
	0.0249667	-928
	0.025	-961
	0.0250333	-883
	0.0250667	-865
	0.0251	-795
	0.0251333	-880
	0.0251667	-927
	0.0252	-906
	0.0252333	-912
	0.0252667	-843
	0.0253	-826
	0.0253333	-709
	0.0253667	-809
	0.0254	-818
	0.0254333	-841
	0.0254667	-841
	0.0255	-843
	0.0255333	-878
	0.0255667	-882
	0.0256	-842
	0.0256333	-757
	0.0256667	-771
	0.0257	-787
	0.0257333	-807
	0.0257667	-796
	0.0258	-743
	0.0258333	-711
	0.0258667	-666
	0.0259	-716
	0.0259333	-667
	0.0259667	-683
	0.026	-707
	0.0260333	-718
	0.0260667	-756
	0.0261	-792
	0.0261333	-773
	0.0261667	-878
	0.0262	-914
	0.0262333	-729
	0.0262667	-708
	0.0263	-788
	0.0263333	-812
	0.0263667	-833
	0.0264	-836
	0.0264333	-739
	0.0264667	-740
	0.0265	-832
	0.0265333	-715
	0.0265667	-725
	0.0266	-708
	0.0266333	-706
	0.0266667	-705
	0.0267	-679
	0.0267333	-693
	0.0267667	-727
	0.0268	-705
	0.0268333	-619
	0.0268667	-665
	0.0269	-700
	0.0269333	-670
	0.0269667	-672
	0.027	-661
	0.0270333	-574
	0.0270667	-481
	0.0271	-552
	0.0271333	-437
	0.0271667	-582
	0.0272	-581
	0.0272333	-548
	0.0272667	-575
	0.0273	-556
	0.0273333	-449
	0.0273667	-543
	0.0274	-585
	0.0274333	-404
	0.0274667	-470
	0.0275	-575
	0.0275333	-468
	0.0275667	-605
	0.0276	-563
	0.0276333	-404
	0.0276667	-531
	0.0277	-574
	0.0277333	-370
	0.0277667	-397
	0.0278	-415
	0.0278333	-461
	0.0278667	-530
	0.0279	-528
	0.0279333	-469
	0.0279667	-578
	0.028	-569
	0.0280333	-368
	0.0280667	-369
	0.0281	-460
	0.0281333	-414
	0.0281667	-524
	0.0282	-581
	0.0282333	-540
	0.0282667	-553
	0.0283	-576
	0.0283333	-467
	0.0283667	-481
	0.0284	-531
	0.0284333	-527
	0.0284667	-630
	0.0285	-651
	0.0285333	-474
	0.0285667	-432
	0.0286	-404
	0.0286333	-346
	0.0286667	-404
	0.0287	-420
	0.0287333	-450
	0.0287667	-591
	0.0288	-549
	0.0288333	-399
	0.0288667	-437
	0.0289	-564
	0.0289333	-390
	0.0289667	-398
	0.029	-354
	0.0290333	-302
	0.0290667	-347
	0.0291	-396
	0.0291333	-378
	0.0291667	-474
	0.0292	-376
	0.0292333	-205
	0.0292667	-282
	0.0293	-364
	0.0293333	-269
	0.0293667	-312
	0.0294	-360
	0.0294333	-301
	0.0294667	-333
	0.0295	-328
	0.0295333	-273
	0.0295667	-300
	0.0296	-312
	0.0296333	-273
	0.0296667	-273
	0.0297	-332
	0.0297333	-236
	0.0297667	-292
	0.0298	-313
	0.0298333	-247
	0.0298667	-268
	0.0299	-263
	0.0299333	-280
	0.0299667	-332
	0.03	-300
	0.0300333	-204
	0.0300667	-280
	0.0301	-323
	0.0301333	-187
	0.0301667	-331
	0.0302	-331
	0.0302333	-304
	0.0302667	-390
	0.0303	-464
	0.0303333	-371
	0.0303667	-464
	0.0304	-459
	0.0304333	-300
	0.0304667	-325
	0.0305	-364
	0.0305333	-299
	0.0305667	-354
	0.0306	-385
	0.0306333	-329
	0.0306667	-373
	0.0307	-363
	0.0307333	-238
	0.0307667	-278
	0.0308	-373
	0.0308333	-330
	0.0308667	-330
	0.0309	-317
	0.0309333	-233
	0.0309667	-307
	0.031	-308
	0.0310333	-255
	0.0310667	-259
	0.0311	-349
	0.0311333	-305
	0.0311667	-342
	0.0312	-404
	0.0312333	-425
	0.0312667	-385
	0.0313	-356
	0.0313333	-297
	0.0313667	-371
	0.0314	-395
	0.0314333	-423
	0.0314667	-456
	0.0315	-521
	0.0315333	-443
	0.0315667	-531
	0.0316	-435
	0.0316333	-434
	0.0316667	-571
	0.0317	-602
	0.0317333	-465
	0.0317667	-448
	0.0318	-543
	0.0318333	-455
	0.0318667	-455
	0.0319	-424
	0.0319333	-391
	0.0319667	-422
	0.032	-402
	0.0320333	-370
	0.0320667	-359
	0.0321	-433
	0.0321333	-390
	0.0321667	-453
	0.0322	-545
	0.0322333	-394
	0.0322667	-389
	0.0323	-529
	0.0323333	-556
	0.0323667	-544
	0.0324	-549
	0.0324333	-463
	0.0324667	-457
	0.0325	-521
	0.0325333	-431
	0.0325667	-383
	0.0326	-389
	0.0326333	-388
	0.0326667	-393
	0.0327	-433
	0.0327333	-388
	0.0327667	-437
	0.0328	-388
	0.0328333	-324
	0.0328667	-387
	0.0329	-385
	0.0329333	-298
	0.0329667	-304
	0.033	-367
	0.0330333	-339
	0.0330667	-355
	0.0331	-342
	0.0331333	-346
	0.0331667	-398
	0.0332	-431
	0.0332333	-526
	0.0332667	-467
	0.0333	-519
	0.0333333	-461
	0.0333667	-552
	0.0334	-530
	0.0334333	-429
	0.0334667	-450
	0.0335	-525
	0.0335333	-551
	0.0335667	-596
	0.0336	-548
	0.0336333	-465
	0.0336667	-588
	0.0337	-598
	0.0337333	-524
	0.0337667	-560
	0.0338	-597
	0.0338333	-640
	0.0338667	-593
	0.0339	-597
	0.0339333	-542
	0.0339667	-555
	0.034	-428
	0.0340333	-426
	0.0340667	-511
	0.0341	-596
	0.0341333	-591
	0.0341667	-629
	0.0342	-640
	0.0342333	-698
	0.0342667	-697
	0.0343	-641
	0.0343333	-638
	0.0343667	-681
	0.0344	-648
	0.0344333	-686
	0.0344667	-702
	0.0345	-616
	0.0345333	-583
	0.0345667	-594
	0.0346	-525
	0.0346333	-572
	0.0346667	-572
	0.0347	-520
	0.0347333	-583
	0.0347667	-614
	0.0348	-500
	0.0348333	-393
	0.0348667	-464
	0.0349	-422
	0.0349333	-359
	0.0349667	-505
	0.035	-582
	0.0350333	-550
	0.0350667	-424
	0.0351	-447
	0.0351333	-438
	0.0351667	-531
	0.0352	-411
	0.0352333	-502
	0.0352667	-498
	0.0353	-506
	0.0353333	-586
	0.0353667	-613
	0.0354	-642
	0.0354333	-625
	0.0354667	-591
	0.0355	-586
	0.0355333	-570
	0.0355667	-548
	0.0356	-531
	0.0356333	-617
	0.0356667	-654
	0.0357	-708
	0.0357333	-680
	0.0357667	-683
	0.0358	-585
	0.0358333	-589
	0.0358667	-584
	0.0359	-648
	0.0359333	-733
	0.0359667	-735
	0.036	-669
	0.0360333	-642
	0.0360667	-802
	0.0361	-770
	0.0361333	-641
	0.0361667	-707
	0.0362	-785
	0.0362333	-801
	0.0362667	-825
	0.0363	-821
	0.0363333	-837
	0.0363667	-991
	0.0364	-879
	0.0364333	-842
	0.0364667	-841
	0.0365	-839
	0.0365333	-820
	0.0365667	-868
	0.0366	-841
	0.0366333	-793
	0.0366667	-829
	0.0367	-804
	0.0367333	-836
	0.0367667	-899
	0.0368	-819
	0.0368333	-732
	0.0368667	-747
	0.0369	-797
	0.0369333	-794
	0.0369667	-865
	0.037	-765
	0.0370333	-740
	0.0370667	-793
	0.0371	-785
	0.0371333	-824
	0.0371667	-880
	0.0372	-815
	0.0372333	-824
	0.0372667	-932
	0.0373	-835
	0.0373333	-749
	0.0373667	-836
	0.0374	-892
	0.0374333	-986
	0.0374667	-930
	0.0375	-835
	0.0375333	-910
	0.0375667	-953
	0.0376	-800
	0.0376333	-813
	0.0376667	-834
	0.0377	-834
	0.0377333	-879
	0.0377667	-919
	0.0378	-876
	0.0378333	-916
	0.0378667	-983
	0.0379	-871
	0.0379333	-832
	0.0379667	-858
	0.038	-821
	0.0380333	-875
	0.0380667	-939
	0.0381	-906
	0.0381333	-895
	0.0381667	-1050
	0.0382	-981
	0.0382333	-996
	0.0382667	-924
	0.0383	-948
	0.0383333	-1065
	0.0383667	-1083
	0.0384	-1043
	0.0384333	-1126
	0.0384667	-1196
	0.0385	-1058
	0.0385333	-1031
	0.0385667	-1111
	0.0386	-1015
	0.0386333	-977
	0.0386667	-1003
	0.0387	-997
	0.0387333	-944
	0.0387667	-1024
	0.0388	-880
	0.0388333	-873
	0.0388667	-933
	0.0389	-938
	0.0389333	-964
	0.0389667	-1048
	0.039	-1036
	0.0390333	-970
	0.0390667	-973
	0.0391	-931
	0.0391333	-938
	0.0391667	-968
	0.0392	-908
	0.0392333	-993
	0.0392667	-973
	0.0393	-910
	0.0393333	-881
	0.0393667	-988
	0.0394	-905
	0.0394333	-865
	0.0394667	-864
	0.0395	-821
	0.0395333	-896
	0.0395667	-928
	0.0396	-801
	0.0396333	-812
	0.0396667	-902
	0.0397	-799
	0.0397333	-738
	0.0397667	-783
	0.0398	-781
	0.0398333	-798
	0.0398667	-809
	0.0399	-777
	0.0399333	-777
	0.0399667	-861
	0.04	-763
	0.0400333	-795
	0.0400667	-862
	0.0401	-818
	0.0401333	-817
	0.0401667	-903
	0.0402	-887
	0.0402333	-860
	0.0402667	-925
	0.0403	-798
	0.0403333	-800
	0.0403667	-901
	0.0404	-816
	0.0404333	-849
	0.0404667	-922
	0.0405	-837
	0.0405333	-838
	0.0405667	-962
	0.0406	-851
	0.0406333	-814
	0.0406667	-906
	0.0407	-910
	0.0407333	-895
	0.0407667	-915
	0.0408	-812
	0.0408333	-813
	0.0408667	-899
	0.0409	-779
	0.0409333	-812
	0.0409667	-919
	0.041	-887
	0.0410333	-855
	0.0410667	-866
	0.0411	-833
	0.0411333	-871
	0.0411667	-918
	0.0412	-725
	0.0412333	-765
	0.0412667	-810
	0.0413	-788
	0.0413333	-728
	0.0413667	-810
	0.0414	-736
	0.0414333	-751
	0.0414667	-831
	0.0415	-732
	0.0415333	-740
	0.0415667	-801
	0.0416	-775
	0.0416333	-797
	0.0416667	-842
	0.0417	-891
	0.0417333	-754
	0.0417667	-807
	0.0418	-726
	0.0418333	-760
	0.0418667	-722
	0.0419	-769
	0.0419333	-762
	0.0419667	-747
	0.042	-720
	0.0420333	-636
	0.0420667	-714
	0.0421	-732
	0.0421333	-704
	0.0421667	-796
	0.0422	-893
	0.0422333	-912
	0.0422667	-843
	0.0423	-858
	0.0423333	-927
	0.0423667	-900
	0.0424	-804
	0.0424333	-804
	0.0424667	-823
	0.0425	-877
	0.0425333	-798
	0.0425667	-803
	0.0426	-798
	0.0426333	-797
	0.0426667	-798
	0.0427	-641
	0.0427333	-693
	0.0427667	-755
	0.0428	-683
	0.0428333	-758
	0.0428667	-733
	0.0429	-715
	0.0429333	-739
	0.0429667	-743
	0.043	-585
	0.0430333	-589
	0.0430667	-691
	0.0431	-780
	0.0431333	-726
	0.0431667	-689
	0.0432	-624
	0.0432333	-660
	0.0432667	-693
	0.0433	-617
	0.0433333	-564
	0.0433667	-601
	0.0434	-602
	0.0434333	-581
	0.0434667	-542
	0.0435	-508
	0.0435333	-537
	0.0435667	-561
	0.0436	-404
	0.0436333	-497
	0.0436667	-559
	0.0437	-584
	0.0437333	-576
	0.0437667	-595
	0.0438	-541
	0.0438333	-540
	0.0438667	-579
	0.0439	-539
	0.0439333	-581
	0.0439667	-568
	0.044	-514
	0.0440333	-528
	0.0440667	-536
	0.0441	-503
	0.0441333	-522
	0.0441667	-621
	0.0442	-539
	0.0442333	-577
	0.0442667	-526
	0.0443	-558
	0.0443333	-677
	0.0443667	-598
	0.0444	-459
	0.0444333	-484
	0.0444667	-497
	0.0445	-384
	0.0445333	-405
	0.0445667	-491
	0.0446	-444
	0.0446333	-389
	0.0446667	-325
	0.0447	-338
	0.0447333	-463
	0.0447667	-404
	0.0448	-261
	0.0448333	-323
	0.0448667	-304
	0.0449	-273
	0.0449333	-300
	0.0449667	-300
	0.045	-327
	0.0450333	-368
	0.0450667	-292
	0.0451	-175
	0.0451333	-256
	0.0451667	-299
	0.0452	-270
	0.0452333	-318
	0.0452667	-240
	0.0453	-211
	0.0453333	-228
	0.0453667	-227
	0.0454	-142
	0.0454333	-196
	0.0454667	-110
	0.0455	-80
	0.0455333	-179
	0.0455667	-132
	0.0456	-46
	0.0456333	-147
	0.0456667	-142
	0.0457	-29
	0.0457333	-34
	0.0457667	-35
	0.0458	-27
	0.0458333	-110
	0.0458667	-34
	0.0459	93
	0.0459333	-88
	0.0459667	-102
	0.046	124
	0.0460333	-8
	0.0460667	-83
	0.0461	-46
	0.0461333	-80
	0.0461667	-120
	0.0462	-51
	0.0462333	-158
	0.0462667	-66
	0.0463	17
	0.0463333	18
	0.0463667	29
	0.0464	-25
	0.0464333	-110
	0.0464667	-115
	0.0465	16
	0.0465333	19
	0.0465667	19
	0.0466	205
	0.0466333	121
	0.0466667	197
	0.0467	240
	0.0467333	184
	0.0467667	241
	0.0468	358
	0.0468333	188
	0.0468667	136
	0.0469	338
	0.0469333	264
	0.0469667	223
	0.047	252
	0.0470333	173
	0.0470667	210
	0.0471	189
	0.0471333	146
	0.0471667	250
	0.0472	275
	0.0472333	231
	0.0472667	257
	0.0473	268
	0.0473333	208
	0.0473667	184
	0.0474	301
	0.0474333	252
	0.0474667	193
	0.0475	284
	0.0475333	326
	0.0475667	273
	0.0476	265
	0.0476333	289
	0.0476667	316
	0.0477	320
	0.0477333	305
	0.0477667	299
	0.0478	400
	0.0478333	353
	0.0478667	323
	0.0479	379
	0.0479333	374
	0.0479667	268
	0.048	347
	0.0480333	356
	0.0480667	298
	0.0481	331
	0.0481333	462
	0.0481667	343
	0.0482	282
	0.0482333	282
	0.0482667	336
	0.0483	352
	0.0483333	280
	0.0483667	266
	0.0484	394
	0.0484333	346
	0.0484667	346
	0.0485	313
	0.0485333	367
	0.0485667	323
	0.0486	334
	0.0486333	372
	0.0486667	447
	0.0487	436
	0.0487333	310
	0.0487667	318
	0.0488	372
	0.0488333	315
	0.0488667	315
	0.0489	388
	0.0489333	371
	0.0489667	349
	0.049	427
	0.0490333	413
	0.0490667	333
	0.0491	396
	0.0491333	288
	0.0491667	312
	0.0492	397
	0.0492333	337
	0.0492667	281
	0.0493	373
	0.0493333	363
	0.0493667	333
	0.0494	332
	0.0494333	284
	0.0494667	313
	0.0495	333
	0.0495333	252
	0.0495667	320
	0.0496	428
	0.0496333	339
	0.0496667	285
	0.0497	243
	0.0497333	214
	0.0497667	235
	0.0498	267
	0.0498333	203
	0.0498667	298
	0.0499	299
	0.0499333	309
	0.0499667	331
	0.05	310
	0.0500333	209
	0.0500667	206
	0.0501	278
	0.0501333	206
	0.0501667	230
	0.0502	278
	0.0502333	184
	0.0502667	201
	0.0503	170
	0.0503333	136
	0.0503667	148
	0.0504	182
	0.0504333	85
	0.0504667	134
	0.0505	183
	0.0505333	117
	0.0505667	149
	0.0506	212
	0.0506333	116
	0.0506667	104
	0.0507	210
	0.0507333	58
	0.0507667	77
	0.0508	212
	0.0508333	145
	0.0508667	112
	0.0509	53
	0.0509333	20
	0.0509667	85
	0.051	176
	0.0510333	113
	0.0510667	136
	0.0511	169
	0.0511333	148
	0.0511667	168
	0.0512	202
	0.0512333	137
	0.0512667	136
	0.0513	239
	0.0513333	153
	0.0513667	128
	0.0514	180
	0.0514333	148
	0.0514667	161
	0.0515	148
	0.0515333	188
	0.0515667	186
	0.0516	201
	0.0516333	20
	0.0516667	85
	0.0517	154
	0.0517333	160
	0.0517667	113
	0.0518	56
	0.0518333	22
	0.0518667	44
	0.0519	85
	0.0519333	73
	0.0519667	135
	0.052	143
	0.0520333	58
	0.0520667	22
	0.0521	52
	0.0521333	73
	0.0521667	51
	0.0522	62
	0.0522333	-34
	0.0522667	61
	0.0523	116
	0.0523333	-12
	0.0523667	-81
	0.0524	-55
	0.0524333	-44
	0.0524667	-15
	0.0525	26
	0.0525333	36
	0.0525667	168
	0.0526	116
	0.0526333	84
	0.0526667	62
	0.0527	54
	0.0527333	81
	0.0527667	49
	0.0528	73
	0.0528333	83
	0.0528667	166
	0.0529	146
	0.0529333	136
	0.0529667	83
	0.053	50
	0.0530333	2
	0.0530667	47
	0.0531	94
	0.0531333	6
	0.0531667	21
	0.0532	139
	0.0532333	76
	0.0532667	-17
	0.0533	3
	0.0533333	19
	0.0533667	47
	0.0534	72
	0.0534333	-45
	0.0534667	51
	0.0535	46
	0.0535333	8
	0.0535667	-35
	0.0536	-13
	0.0536333	7
	0.0536667	40
	0.0537	46
	0.0537333	-35
	0.0537667	50
	0.0538	83
	0.0538333	57
	0.0538667	51
	0.0539	-35
	0.0539333	-120
	0.0539667	-56
	0.054	46
	0.0540333	-67
	0.0540667	-14
	0.0541	6
	0.0541333	8
	0.0541667	-13
	0.0542	-18
	0.0542333	-37
	0.0542667	46
	0.0543	50
	0.0543333	-75
	0.0543667	-40
	0.0544	-24
	0.0544333	-56
	0.0544667	-141
	0.0545	-144
	0.0545333	-90
	0.0545667	-79
	0.0546	-56
	0.0546333	-97
	0.0546667	8
	0.0547	-13
	0.0547333	-40
	0.0547667	-75
	0.0548	-110
	0.0548333	-120
	0.0548667	-142
	0.0549	-152
	0.0549333	-140
	0.0549667	-76
	0.055	-121
	0.0550333	-141
	0.0550667	-81
	0.0551	-204
	0.0551333	-231
	0.0551667	-172
	0.0552	-140
	0.0552333	-184
	0.0552667	-119
	0.0553	-156
	0.0553333	-118
	0.0553667	-127
	0.0554	-205
	0.0554333	-231
	0.0554667	-175
	0.0555	-135
	0.0555333	-207
	0.0555667	-168
	0.0556	-171
	0.0556333	-183
	0.0556667	-172
	0.0557	-247
	0.0557333	-188
	0.0557667	-140
	0.0558	-182
	0.0558333	-267
	0.0558667	-140
	0.0559	-150
	0.0559333	-214
	0.0559667	-208
	0.056	-233
	0.0560333	-235
	0.0560667	-203
	0.0561	-238
	0.0561333	-236
	0.0561667	-171
	0.0562	-203
	0.0562333	-246
	0.0562667	-171
	0.0563	-203
	0.0563333	-246
	0.0563667	-267
	0.0564	-255
	0.0564333	-237
	0.0564667	-143
	0.0565	-202
	0.0565333	-245
	0.0565667	-234
	0.0566	-244
	0.0566333	-244
	0.0566667	-192
	0.0567	-192
	0.0567333	-196
	0.0567667	-77
	0.0568	-75
	0.0568333	-95
	0.0568667	-93
	0.0569	-138
	0.0569333	-87
	0.0569667	-36
	0.057	-75
	0.0570333	-142
	0.0570667	27
	0.0571	-10
	0.0571333	-106
	0.0571667	-117
	0.0572	-87
	0.0572333	-138
	0.0572667	-101
	0.0573	-157
	0.0573333	-169
	0.0573667	-40
	0.0574	-101
	0.0574333	-137
	0.0574667	-90
	0.0575	-164
	0.0575333	-196
	0.0575667	-131
	0.0576	-116
	0.0576333	-170
	0.0576667	-52
	0.0577	-132
	0.0577333	-118
	0.0577667	-180
	0.0578	-201
	0.0578333	-199
	0.0578667	-85
	0.0579	-116
	0.0579333	-200
	0.0579667	-73
	0.058	-52
	0.0580333	-84
	0.0580667	-65
	0.0581	-52
	0.0581333	-84
	0.0581667	-106
	0.0582	-191
	0.0582333	-263
	0.0582667	-105
	0.0583	-153
	0.0583333	-206
	0.0583667	-204
	0.0584	-244
	0.0584333	-265
	0.0584667	-224
	0.0585	-256
	0.0585333	-320
	0.0585667	-141
	0.0586	-88
	0.0586333	-136
	0.0586667	-114
	0.0587	-45
	0.0587333	-104
	0.0587667	-115
	0.0588	-72
	0.0588333	-99
	0.0588667	-72
	0.0589	-83
	0.0589333	-112
	0.0589667	-179
	0.059	-203
	0.0590333	-205
	0.0590667	-136
	0.0591	-123
	0.0591333	-173
	0.0591667	-104
	0.0592	-51
	0.0592333	-125
	0.0592667	-123
	0.0593	-103
	0.0593333	-67
	0.0593667	-115
	0.0594	-73
	0.0594333	-71
	0.0594667	-5
	0.0595	-66
	0.0595333	-146
	0.0595667	-175
	0.0596	-136
	0.0596333	-84
	0.0596667	-51
	0.0597	-114
	0.0597333	-61
	0.0597667	-12
	0.0598	-10
	0.0598333	-103
	0.0598667	-103
	0.0599	-89
	0.0599333	-138
	0.0599667	-148
	0.06	-116
	0.0600333	-130
	0.0600667	-38
	0.0601	-71
	0.0601333	-103
	0.0601667	-136
	0.0602	-119
	0.0602333	-114
	0.0602667	-34
	0.0603	-75
	0.0603333	-116
	0.0603667	-7
	0.0604	27
	0.0604333	-39
	0.0604667	-87
	0.0605	-91
	0.0605333	-102
	0.0605667	-71
	0.0606	-31
	0.0606333	-40
	0.0606667	29
	0.0607	8
	0.0607333	-12
	0.0607667	-82
	0.0608	-102
	0.0608333	-111
	0.0608667	-7
	0.0609	-39
	0.0609333	-34
	0.0609667	57
	0.061	30
	0.0610333	9
	0.0610667	25
	0.0611	-29
	0.0611333	-7
	0.0611667	44
	0.0612	-7
	0.0612333	-71
	0.0612667	31
	0.0613	30
	0.0613333	108
	0.0613667	57
	0.0614	-12
	0.0614333	-7
	0.0614667	90
	0.0615	14
	0.0615333	14
	0.0615667	67
	0.0616	141
	0.0616333	120
	0.0616667	46
	0.0617	-40
	0.0617333	63
	0.0617667	150
	0.0618	77
	0.0618333	26
	0.0618667	185
	0.0619	206
	0.0619333	105
	0.0619667	105
	0.062	116
	0.0620333	86
	0.0620667	142
	0.0621	142
	0.0621333	191
	0.0621667	190
	0.0622	122
	0.0622333	142
	0.0622667	230
	0.0623	185
	0.0623333	142
	0.0623667	110
	0.0624	64
	0.0624333	152
	0.0624667	181
	0.0625	140
	0.0625333	172
	0.0625667	132
	0.0626	56
	0.0626333	139
	0.0626667	200
	0.0627	82
	0.0627333	149
	0.0627667	259
	0.0628	280
	0.0628333	280
	0.0628667	269
	0.0629	171
	0.0629333	154
	0.0629667	215
	0.063	152
	0.0630333	172
	0.0630667	248
	0.0631	185
	0.0631333	152
	0.0631667	151
	0.0632	124
	0.0632333	132
	0.0632667	246
	0.0633	183
	0.0633333	244
	0.0633667	244
	0.0634	182
	0.0634333	207
	0.0634667	268
	0.0635	204
	0.0635333	230
	0.0635667	228
	0.0636	119
	0.0636333	164
	0.0636667	242
	0.0637	215
	0.0637333	252
	0.0637667	244
	0.0638	183
	0.0638333	203
	0.0638667	268
	0.0639	129
	0.0639333	241
	0.0639667	308
	0.064	243
	0.0640333	278
	0.0640667	278
	0.0641	187
	0.0641333	246
	0.0641667	275
	0.0642	118
	0.0642333	203
	0.0642667	316
	0.0643	201
	0.0643333	178
	0.0643667	177
	0.0644	86
	0.0644333	182
	0.0644667	265
	0.0645	74
	0.0645333	147
	0.0645667	256
	0.0646	213
	0.0646333	250
	0.0646667	346
	0.0647	245
	0.0647333	256
	0.0647667	277
	0.0648	202
	0.0648333	224
	0.0648667	329
	0.0649	232
	0.0649333	250
	0.0649667	282
	0.065	244
	0.0650333	297
	0.0650667	404
	0.0651	304
	0.0651333	244
	0.0651667	318
	0.0652	310
	0.0652333	305
	0.0652667	318
	0.0653	308
	0.0653333	348
	0.0653667	394
	0.0654	340
	0.0654333	329
	0.0654667	306
	0.0655	258
	0.0655333	243
	0.0655667	179
	0.0656	104
	0.0656333	52
	0.0656667	75
	0.0657	-50
	0.0657333	-13
	0.0657667	112
	0.0658	146
	0.0658333	179
	0.0658667	244
	0.0659	211
	0.0659333	240
	0.0659667	272
	0.066	248
	0.0660333	244
	0.0660667	345
	0.0661	331
	0.0661333	291
	0.0661667	264
	0.0662	244
	0.0662333	205
	0.0662667	271
	0.0663	231
	0.0663333	274
	0.0663667	322
	0.0664	370
	0.0664333	279
	0.0664667	202
	0.0665	275
	0.0665333	339
	0.0665667	328
	0.0666	335
[truncated: 58,001 more rows]

## Sheet: Fig.5 
	Fig 5b
	Average	0.76053	0.965986	0.899155	0.988361	0.992611	0.874441	0.9465	0.985793	0.947532	0.842356	1.15113	1.18599	1.05726	0.843479	0.789338	0.798091	0.668916	0.761139	1.02086	0.831905	0.971337	1.22221	0.916851	0.794083	0.75382	1.15946	1.32625	0.77717	1.10037	1.15985	1.08807	0.84073	1.13417	1.17863	1.17895	1.05262	1.93866	0.983294	1.45276	0.849242	1.02748	0.963385	0.827705	0.813468	0.917078	0.884616	1.11903	0.922051
	Cell 8	1.05364	1.05364	0.957854	0.957854	0.862069	0.766284	0.670498	0.574713	1.341	0.574713	0.957854	1.53257	1.14943	1.05364	1.05364	1.14943	0.478927	0.478927	0.670498	0.957854	0.862069	1.05364	1.05364	0.957854	0.670498	1.43678	1.05364	0.862069	0.670498	1.53257	1.14943	0.670498	0.957854	0.670498	0.957854	0.862069	1.05364	1.43678	1.24521	1.53257	1.05364	1.24521	0.862069	0.766284	1.341	1.53257	0.574713	1.14943
	7	1.17271	0.639659	1.0661	1.17271	1.70576	1.27932	0.852878	0.959488	1.27932	1.27932	0.852878	1.17271	1.49254	0.426439	1.27932	0.852878	0.533049	0.852878	0.746269	1.0661	0.959488	0.852878	0.533049	0.852878	0.533049	0.639659	1.17271	0.959488	1.38593	1.0661	0.852878	0.852878	0.959488	1.0661	0.959488	0.852878	1.49254	1.27932	1.0661	0.959488	1.0661	0.852878	0.639659	0.852878	0.852878	0.746269	1.0661	0.746269
	6	0.47619	1.19048	0.47619	1.42857	0.714286	0.952381	2.14286	0.238095	0.952381	0.952381	0.952381	0.714286	0.952381	0.714286	0.238095	0.47619	0.47619	0.238095	1.19048	0.952381	0.238095	1.66667	0.47619	0.714286	0.714286	1.19048	0.714286	0.714286	1.19048	0.714286	1.19048	1.19048	1.66667	1.42857	1.42857	0.47619	1.90476	1.90476	0.952381	0.714286	1.19048	1.90476	1.42857	0.47619	0.952381	0.952381	1.42857	0.952381
	5	0.703125	1.64062	1.17188	1.09375	1.48438	0.859375	1.01562	1.09375	0.703125	0.78125	1.71875	0.78125	1.01562	1.25	0.859375	0.703125	0.703125	1.17188	0.9375	0.46875	0.859375	1.09375	1.875	1.17188	1.25	1.09375	0.625	0.46875	0.703125	1.17188	1.01562	1.5625	0.9375	1.32812	1.09375	1.01562	0.859375	0.46875	1.17188	0.625	1.5625	0.9375	0.46875	1.17188	0.859375	0.703125	0.546875	1.32812
	4	0.902993	0.911593	0.911593	0.971792	1.08359	0.928793	0.988992	1.08359	1.12659	1.05779	0.997592	0.937393	0.980392	1.00619	1.01479	1.06639	1.03199	1.09219	0.834193	0.877193	0.877193	0.997592	1.10939	0.902993	1.06639	0.954592	1.01479	1.02339	1.06639	1.02339	0.980392	0.722394	0.877193	0.988992	0.859993	1.02339	1.12659	0.954592	1.04059	0.988992	0.963192	1.12659	0.971792	0.980392	0.980392	1.05779	1.10939	1.24699
	3	0.976503	0.869698	0.884956	1.03753	1.03753	0.961245	1.12908	0.884956	1.08331	0.945987	0.945987	1.06805	1.22063	1.00702	0.839182	0.991761	1.02228	1.14434	0.900214	0.991761	1.02228	0.85444	1.09857	0.85444	1.02228	1.12908	1.08331	0.991761	0.884956	1.29692	1.03753	0.778151	1.09857	1.02228	1.14434	1.03753	1.23589	1.2664	0.976503	1.00702	0.976503	0.884956	0.976503	0.915471	0.793409	1.03753	0.900214	0.915471
	2	0.613497	1.38037	1.53374	1.53374	0.996933	1.07362	0.690184	0.843558	0.766871	0.920245	0.843558	1.15031	1.84049	0.920245	0.996933	0.996933	0.766871	0.843558	0.920245	1.22699	0.996933	1.53374	1.30368	0.766871	0.766871	0.920245	1.30368	0.843558	0.766871	0.460123	0.53681	0.843558	0.53681	1.07362	0.766871	1.07362	0.53681	0.613497	1.30368	0.766871	1.30368	0.690184	1.07362	1.15031	1.61043	1.15031	1.45706	0.766871
	1	0.946113	1.00782	1.09009	0.699301	1.04895	1.04895	1.02838	1.11065	1.2752	1.06952	1.00782	1.23406	0.863842	1.21349	0.822707	0.946113	1.00782	1.02838	0.904977	0.946113	0.843274	0.863842	0.802139	0.925545	0.761004	0.987248	0.802139	1.13122	1.15179	1.09009	0.946113	0.946113	1.09009	0.946113	1.31633	1.04895	0.904977	0.925545	1.15179	1.04895	1.13122	1.02838	1.02838	1.00782	0.863842	0.781571	0.904977	1.19292
	time (ms)	-1000	-990	-980	-970	-960	-950	-940	-930	-920	-910	-900	-890	-880	-870	-860	-850	-840	-830	-820	-810	-800	-790	-780	-770	-760	-750	-740	-730	-720	-710	-700	-690	-680	-670	-660	-650	-640	-630	-620	-610	-600	-590	-580	-570	-560	-550	-540	-530
	Fig. 5c
	Raw data segment from the raw data (mouse 406, 4 hour)
	Fig 5d
	Saline	0.963382	1.02687	1.02687	1.0321	1.06417	0.979744	0.847541	1.1558	1.03668	1.02621	1.01967	1.04519	1.08119	1.00396	0.962728	0.97909	0.89139	0.903825	1.03668	0.916915	1.02228	1.04388	1.06352	0.982362	1.12111	1.07137	0.827252	1.00527	1.04519	0.931313	1.02228	1.03603	0.550411	0	0	0.0903171	0.00719919	0.0229065	0.100789	0.162963	0.217939	0.299748	0.598187	0.73759	0.714029	0.733008	0.722537	0.632874
	Vehicle	0.963409	1.05604	1.08615	1.15794	1.20426	1.27142	1.06762	1.11857	1.09541	0.849931	0.849931	0.882353	0.884669	0.993516	1.07689	0.829088	0.880037	0.917091	0.907828	0.907828	0.935618	1.01667	1.00741	0.905512	1.12784	1.07689	0.924039	1.04678	1.09541	1.13247	1.00741	1.19037	0.856878	0.379805	0.00231589	0	0	0	0	0	0	0	0.00463177	0.00231589	0.0162112	0.0347383	0.00694766	0.0625289
	CP-55,940	0.848688	0.670017	0.960357	0.926857	0.982691	0.714685	0.94919	0.960357	1.10553	1.23953	1.09436	1.09436	1.06086	1.07203	1.30653	1.32887	1.02736	0.759352	0.770519	1.12786	1.32887	1.37353	1.40704	1.19486	1.39587	0.960357	1.1502	0.882189	0.815187	0.882189	0.882189	0.826354	0.122836	0	0.0446678	0.134003	0.346175	0.323841	0.413177	0.457845	0.603015	0.737018	0.792853	0.681184	0.502513	0.636516	0.725851	0.558347
	time (m)	1	2	3	4	5	6	7	8	9	10	11	12	13	14	15	16	17	18	19	20	21	22	23	24	25	26	27	28	29	30	31	32	33	34	35	36	37	38	39	40	41	42	43	44	45	46	47	48
	Fig 5f
	WaveForms
	Cell 1 Pre	0.591117	-0.712308	-2.54216	-3.07401	-3.18752	-2.84704	-3.62856	-4.83474	-6.24026	-5.89378	-5.05663	-4.27648	-5.03399	-6.03951	-8.15369	-8.69888	-8.96306	-8.06724	-8.91476	-9.04294	-9.56679	-9.49431	-9.68316	-8.63501	-8.2722	-7.97005	-7.76623	-6.57308	-6.33393	-6.48678	-7.1213	-7.07448	-8.04433	-8.05518	-9.26903	-10.3325	-12.8627	-14.2439	-15.8624	-16.7233	-17.3861	-16.4673	-15.9448	-14.761	-14.4355	-13.6137	-14.3276	-15.1051
	Cell 1 Post	4.06062	2.47149	1.01557	-0.257016	-0.754602	-2.40586	-3.19978	-4.44436	-6.22128	-8.6142	-9.55345	-9.69304	-9.92396	-11.3672	-12.4271	-13.1361	-14.2323	-16.1949	-17.8485	-18.8881	-18.9313	-19.4839	-19.9178	-20.7961	-21.817	-23.4593	-24.8122	-25.9841	-26.4697	-27.3829	-28.5939	-29.9018	-30.303	-30.6376	-30.8999	-31.8158	-32.034	-32.5536	-32.1159	-32.3981	-32.445	-34.0303	-34.2542	-34.1895	-34.5211	-36.2083	-37.5862	-38.2708
	Cell 2 Pre	3.20559	2.93664	2.43204	2.04243	2.89155	2.85547	2.62666	2.29234	2.55116	2.55379	2.56661	1.6959	2.44759	2.67875	2.80364	1.93193	2.72889	3.15285	3.40207	2.47336	3.11765	3.24901	3.2353	2.25572	2.84828	2.84824	2.61666	1.27782	1.30424	0.643202	-0.19604	-2.10328	-2.50619	-3.37977	-4.21528	-5.79399	-5.56183	-6.0056	-6.53025	-8.08582	-8.18167	-9.09297	-10.2746	-12.6005	-13.6652	-16.1885	-20.7961	-29.3404
	Cell 2 Post	16.7151	16.715	16.4934	16.2218	17.1236	17.067	16.6242	16.0774	16.6118	16.5251	15.8799	14.3736	14.729	14.5191	14.2036	12.951	13.2389	12.9979	12.6263	11.3167	11.7733	11.8773	11.9146	10.9591	11.7052	12.1665	12.4291	11.6199	12.4112	12.5407	12.5201	11.6518	12.4862	12.7016	12.7788	11.9308	12.6373	12.8895	12.9735	11.9654	12.6111	12.4653	11.8542	9.94763	9.30103	7.17048	2.77914	-6.1846
	time(s)	0	1.30556e-05	2.61111e-05	3.91667e-05	5.22222e-05	6.52778e-05	7.83333e-05	9.13889e-05	0.000104444	0.0001175	0.000130556	0.000143611	0.000156667	0.000169722	0.000182778	0.000195833	0.000208889	0.000221944	0.000235	0.000248056	0.000261111	0.000274167	0.000287222	0.000300278	0.000313333	0.000326389	0.000339444	0.0003525	0.000365556	0.000378611	0.000391667	0.000404722	0.000417778	0.000430833	0.000443889	0.000456944	0.00047	0.000483056	0.000496111	0.000509167	0.000522222	0.000535278	0.000548333	0.000561389	0.000574444	0.0005875	0.000600556	0.000613611
	Fig 5g
	ACGs
	Cell 1 Pre	514	547	516	515	508	525	539	496	535	506	517	493	471	486	464	492	545	477	518	495	520	475	475	498	512	503	469	471	483	490	510	490	498	493	492	489	510	518	499	491	513	503	465	479	494	538	502	528
	Cell 1 Post	152	155	143	159	136	153	143	145	149	132	151	128	158	133	139	145	153	136	133	118	129	129	150	99	138	139	114	125	134	110	147	121	140	121	129	124	122	127	137	133	120	138	115	121	138	139	137	132
	Cell 2 Pre	8	13	10	16	12	8	11	5	6	8	4	5	6	15	6	8	6	8	3	10	5	11	13	13	7	7	6	5	3	6	11	12	10	7	6	7	13	7	5	6	7	8	11	12	11	13	8	12
	Cell 2 Post	23	35	21	23	21	22	27	27	23	29	23	27	21	32	18	30	18	26	27	20	16	28	26	24	17	25	21	24	20	21	31	24	22	22	25	30	15	23	22	26	19	18	16	36	28	24	24	33
	Time (ms)	-50	-49.5	-49	-48.5	-48	-47.5	-47	-46.5	-46	-45.5	-45	-44.5	-44	-43.5	-43	-42.5	-42	-41.5	-41	-40.5	-40	-39.5	-39	-38.5	-38	-37.5	-37	-36.5	-36	-35.5	-35	-34.5	-34	-33.5	-33	-32.5	-32	-31.5	-31	-30.5	-30	-29.5	-29	-28.5	-28	-27.5	-27	-26.5
[truncated: 252 more columns]

## Sheet: Fig. 6
	Fig. 6c
	Frequency (Hz)	0	0.166667	0.333333	0.5	0.666667	0.833333	1	1.16667	1.33333	1.5	1.66667	1.83333	2	2.16667	2.33333	2.5	2.66667	2.83333	3	3.16667	3.33333	3.5	3.66667	3.83333	4	4.16667	4.33333	4.5	4.66667	4.83333	5	5.16667	5.33333	5.5	5.66667	5.83333	6	6.16667	6.33333	6.5	6.66667	6.83333	7	7.16667	7.33333	7.5	7.66667	7.83333
	Baseline Spectrum	0.00382927	0.166627	0.194135	0.24169	0.272738	0.299115	0.319788	0.337937	0.352019	0.374698	0.39242	0.403974	0.416715	0.438734	0.459638	0.475805	0.487407	0.490106	0.488498	0.479397	0.462519	0.446121	0.418334	0.401234	0.377098	0.385529	0.386471	0.399029	0.413454	0.434265	0.454504	0.476131	0.493527	0.511443	0.524702	0.540061	0.549389	0.547227	0.549908	0.556231	0.565259	0.601718	0.62696	0.686135	0.764386	0.824563	0.89365	0.943054
	After infusion Spectrum	0.130543	0.271402	0.290339	0.305891	0.325959	0.348295	0.358491	0.370777	0.380287	0.400047	0.395365	0.406137	0.424144	0.427959	0.427965	0.431238	0.434755	0.432449	0.428376	0.430179	0.418316	0.420697	0.417709	0.41571	0.409173	0.397982	0.389286	0.380435	0.389852	0.396993	0.408692	0.415572	0.419983	0.431692	0.433866	0.448106	0.452313	0.478174	0.493124	0.521327	0.564956	0.600516	0.644075	0.696672	0.741752	0.769332	0.788507	0.809684
	Fig. 6d
	Frequency (Hz)	0	0.166667	0.333333	0.5	0.666667	0.833333	1	1.16667	1.33333	1.5	1.66667	1.83333	2	2.16667	2.33333	2.5	2.66667	2.83333	3	3.16667	3.33333	3.5	3.66667	3.83333	4	4.16667	4.33333	4.5	4.66667	4.83333	5	5.16667	5.33333	5.5	5.66667	5.83333	6	6.16667	6.33333	6.5	6.66667	6.83333	7	7.16667	7.33333	7.5	7.66667	7.83333
	Baseline Spectrum	0.717457	0.801882	0.809601	0.815654	0.825506	0.833804	0.843413	0.847396	0.843368	0.845264	0.843165	0.83878	0.838077	0.837982	0.839765	0.838223	0.83783	0.829441	0.826854	0.82253	0.822166	0.820765	0.817136	0.816606	0.811071	0.808568	0.804996	0.79935	0.804426	0.814845	0.827372	0.842538	0.859068	0.877681	0.910008	0.935866	0.954759	0.967062	0.981706	0.991436	0.99528	1	0.997872	0.997713	0.98622	0.974469	0.954795	0.933976
	After infusion Spectrum	0.659867	0.752248	0.76896	0.778478	0.792533	0.810829	0.820589	0.829981	0.840609	0.847163	0.847547	0.851546	0.852356	0.843027	0.836208	0.83017	0.822192	0.811434	0.810943	0.812498	0.810927	0.806715	0.799942	0.803695	0.798708	0.793141	0.793021	0.784672	0.784427	0.783546	0.78113	0.78476	0.79071	0.798151	0.810917	0.843972	0.870665	0.901558	0.930647	0.957055	0.98808	1.01536	1.03055	1.04082	1.04319	1.03841	1.03046	1.01701
	Fig. 6e
				session number
		1	2	3	4	5
	Basline normalized theta	1	1	1	1	1
	Vehicle normalized theta	1.06679	0.970374	1.00886	1.01577	1.04057
				session number
		1	2	3	4	5
	Basline normalized theta	1	1	1	1	1
	CP-55,940 normalized theta	0.880578	0.907957	0.891595	0.934676	0.950459
[truncated: 152 more columns]

## Sheet: Fig. 7
	Fig. 7b
		Normalized Ripple Rate			0.993103	1.06207	1.02069	0.910345	0.868966	1.14483	0.813793	0.317241	0.372414	0.262069	0.151724	0.234483	0.455172	0.565517	0.317241	0.413793	0.289655	0.386207	0.289655	0.386207	0.317241	0.537931	0.427586	0.524138	0.57931	0.386207	0.441379	0.593103	0.275862	0.468966	0.206897	0.441379	0.344828	0.772414	0.455172	0.689655	0.896552	0.841379	1.02069	0.648276	1.03448
			Time (min)		0	10	20	30	40	50	60	70	80	90	100	110	120	130	140	150	160	170	180	190	200	210	220	230	240	250	260	270	280	290	300	310	320	330	340	350	360	370	380	390	400
			Frequency (Hz)		0.1	0.2	0.3	0.4	0.5	0.6	0.7	0.8	0.9	1	1.1	1.2	1.3	1.4	1.5	1.6	1.7	1.8	1.9	2	2.1	2.2	2.3	2.4	2.5	2.6	2.7	2.8	2.9	3	3.1	3.2	3.3	3.4	3.5	3.6	3.7	3.8	3.9	4	4.1	4.2	4.3	4.4	4.5
			After infusion		30.6875	30.743	30.8519	30.916	31.0293	31.1827	31.2068	31.1864	31.1368	31.1865	31.2461	31.2237	31.3326	31.3331	31.3565	31.2746	31.277	31.2815	31.2369	31.156	31.1252	31.7728	31.7595	31.79	31.7542	31.6673	31.6315	31.5594	31.4218	31.4223	31.3733	31.5032	31.5286	31.4181	31.4137	31.4715	31.4892	31.4845	31.5751	31.7269	31.8985	31.9104	31.9047	32.0208	32.0678
			Before infusion		28.9641	29.1956	29.2752	29.4162	29.6055	29.7415	29.934	30.0381	30.134	30.2927	30.3849	30.4693	30.5361	30.5451	30.5879	30.5893	30.6077	30.5542	30.6245	30.6314	30.6528	31.3751	31.6882	31.6966	31.7401	31.8253	31.7583	31.8892	31.9787	32.0832	32.1905	32.2699	32.4505	32.5427	32.6769	32.7095	32.7704	32.8342	32.8716	32.9894	33.0136	33.0734	33.1948	33.2492	33.2509
	Fig. 7d
			Power Change		-0.50398	-0.512378	-0.521373	-0.529407	-0.538062	-0.546365	-0.554834	-0.561735	-0.568048	-0.57524	-0.582191	-0.588457	-0.594589	-0.600198	-0.604167	-0.606674	-0.60938	-0.610833	-0.612142	-0.612726	-0.614505	-0.615737	-0.618057	-0.619347	-0.619898	-0.621592	-0.622159	-0.623855	-0.626494	-0.629344	-0.631304	-0.632905	-0.633788	-0.63524	-0.636459	-0.637477	-0.639188	-0.639993	-0.640684	-0.642325	-0.642699
			Frequency (Hz)		0	0.1	0.2	0.3	0.4	0.5	0.6	0.7	0.8	0.9	1	1.1	1.2	1.3	1.4	1.5	1.6	1.7	1.8	1.9	2	2.1	2.2	2.3	2.4	2.5	2.6	2.7	2.8	2.9	3	3.1	3.2	3.3	3.4	3.5	3.6	3.7	3.8	3.9	4
	Fig. 7e
			Time (min)		1	2	3	4	5	6	7	8	9	10	11	12	13	14	15	16	17	18	19	20	21	22	23	24	25	26	27	28	29	30	31	32	33	34	35	36	37	38	39	40	41	42	43	44	45
			ripple rate after CP99540		0.736858	0.770199	0.777201	0.816674	0.865103	0.88373	0.887318	0.8838	0.904097	0.891691	0.906988	0.890625	0.916149	0.949084	1.00683	1.00397	1.05675	1.13119	1.08671	1.04518	0.984699	1.00819	0.936608	0.913994	0.948747	1.01197	0.97067	0.945841	0.933444	0.867407	0.89754	0.86064	0.877837	0.895014	0.944274	1.02889	1.0136	1.0839	1.10326	1.11532	1.10979	1.14286	1.13987	1.05381	1.05099
			riiple rate after vehicle		0.70912	0.742869	0.738729	0.738461	0.72306	0.717327	0.772339	0.772732	0.790227	0.849229	0.936876	0.971573	0.996204	1.03517	1.12399	1.14192	1.10335	1.15842	1.17138	1.16949	1.10864	1.07454	1.08984	1.05747	1.03958	1.06233	1.09434	1.10157	1.10214	1.04034	1.0448	1.01342	1.02618	1.05278	1.08279	1.19219	1.20247	1.26524	1.18387	1.14801	1.11248	1.09308	1.05784	1.00376	1.02498
	Fig.7f
			Basline normalized ripple rate		0.857143	0.912641	0.82631	1.19322	1.09455	1.11614	1.06401	1.04844	1.08478	0.929066	0.980969	0.892734	0.993103	1.06207	1.02069	0.910345	0.868966	1.14483	0.639442	0.956175	0.848606	1.02191	0.950199	1.58367	0.638095	1.2381	0.809524	0.990476	1.11429	1.20952
			CP-55,940 normalized ripple rate		0.0431655	0.0770812	0.0431655	0.0986639	0.0863309	0.191161	0.0934256	0.114187	0.067474	0.0882353	0.0622837	0.103806	0.262069	0.151724	0.234483	0.455172	0.565517	0.317241	0.167331	0.0896414	0.0239044	0.149402	0.0657371	0.0896414	0.142857	0.257143	0.2	0.380952	0.238095	0.4
			Basline normalized ripple rate		0.47767	1.0835	0.96699	1.28155	1.16505	1.02524	0.657005	1.06763	1.14976	1.00966	1.16425	0.951691	0.813612	0.918794	1.05646	1.13844	0.986852	1.08585	0.928	1.216	0.992	0.88	0.976	1.008	0.747356	1.32902	1.32902	1.49824	0.891892	0.204465	0.941079	0.975934	1.01079	1.06058	0.811618	1.2
			vehicle normalized ripple rate		1.43301	1.18835	1.53786	1.60777	1.1767	1.2466	1.19324	1.39614	1.3913	1.21739	1.4058	1.31401	0.515081	0.600155	0.652746	0.753287	0.861562	0.965197	0.336	0.528	0.536	1.48	0.192	0.12	0.666275	0.588719	0.980024	0.923619	0.835488	1.21974	1.26473	1.15021	1.25477	1.44398	1.29959	1.39419
[truncated: 2,755 more columns]

## Sheet: Fig. 8
	Fig. 8d
	Post Infusion	-78.6769	-77.5168	-74.5002	-75.4486	-84.9593	-95.2387	-106.06	-116.073	-116.964	-117.577	-121.207	-116.705	-108.607	-106.521	-106.98	-105.99	-103.045	-96.4457	-87.8636	-78.4706	-70.8662	-69.844	-73.8935	-75.692	-74.0749	-75.3538	-79.9125	-81.0414	-80.0949	-81.7727	-85.5876	-91.4401	-96.1845	-97.6028	-100.347	-102.771	-100.653	-99.929	-103.57	-107.343	-109.324	-112.497	-118.585	-126.129	-132.297	-133.338	-128.664	-125.822
	Preinfusion	100.458	98.6137	102.2	100.888	96.9803	91.8615	76.2592	56.3348	43.4474	38.5702	37.2042	30.6914	21.574	16.8063	6.60787	-14.7453	-27.8637	-23.4109	-23.3559	-35.3741	-42.0558	-41.1864	-45.5748	-52.1541	-53.9121	-57.9772	-65.5055	-70.4658	-75.0582	-78.7043	-80.1292	-82.3653	-86.6377	-89.9532	-88.0071	-85.3601	-88.119	-91.0592	-92.6732	-97.5184	-103.706	-110.595	-117.531	-120.869	-126.405	-135.543	-138.343	-137.261
	Time (s)	0	0.0008	0.0016	0.0024	0.0032	0.004	0.0048	0.0056	0.0064	0.0072	0.008	0.0088	0.0096	0.0104	0.0112	0.012	0.0128	0.0136	0.0144	0.0152	0.016	0.0168	0.0176	0.0184	0.0192	0.02	0.0208	0.0216	0.0224	0.0232	0.024	0.0248	0.0256	0.0264	0.0272	0.028	0.0288	0.0296	0.0304	0.0312	0.032	0.0328	0.0336	0.0344	0.0352	0.036	0.0368	0.0376
	Fig. 8f
	Baseline	54.6906	57.7037	57.7037	57.687	57.6433	57.5593	57.4211	57.2227	56.9595	56.6266	56.2345	55.8225	55.4497	55.1808	55.0602	55.0705	55.1307	55.1399	55.0125	54.6937	54.162	53.4204	52.4903	51.4299	50.3507	49.3493	48.4608	47.7037	47.1073	46.6787	46.3668	46.0918	45.7905	45.4439	45.0621	44.6544	44.2163	43.7403	43.2469	42.7926	42.4488	42.2545	42.1866	42.172	42.128	41.9891	41.7263	41.3514
	CP-55,940	53.8072	56.824	56.832	56.8222	56.7809	56.695	56.5533	56.3516	56.0851	55.7458	55.3435	54.9208	54.5421	54.2745	54.1596	54.1726	54.2281	54.2291	54.0981	53.7873	53.2788	52.5749	51.6842	50.6321	49.5008	48.4297	47.5241	46.8172	46.3178	45.9929	45.7514	45.5119	45.236	44.912	44.5421	44.1341	43.6996	43.2509	42.7972	42.3587	41.978	41.7069	41.5736	41.554	41.574	41.5351	41.3632	41.037
	Frequency (Hz)	0	0.5	1	1.5	2	2.5	3	3.5	4	4.5	5	5.5	6	6.5	7	7.5	8	8.5	9	9.5	10	10.5	11	11.5	12	12.5	13	13.5	14	14.5	15	15.5	16	16.5	17	17.5	18	18.5	19	19.5	20	20.5	21	21.5	22	22.5	23	23.5
	Fig. 8g
	Low	-1.30166	-1.29649	-1.28581	-1.27714	-1.27401	-1.27497	-1.27525	-1.26897	-1.255	-1.23907	-1.22712	-1.21903	-1.21052	-1.20172	-1.19971	-1.20874	-1.22651	-1.24684	-1.26205	-1.26723	-1.26497	-1.26631	-1.27467	-1.28272	-1.28303	-1.27572	-1.2666	-1.26632	-1.29546	-1.36929	-1.45143	-1.48107	-1.44692	-1.36262	-1.27659	-1.23346	-1.22499	-1.2121	-1.1643	-1.07928	-0.99882	-0.961915	-0.959311	-0.953942	-0.925567	-0.882056	-0.853489	-0.866468
	Med	-1.07852	-1.07733	-1.07361	-1.0676	-1.06006	-1.05155	-1.04303	-1.03533	-1.02763	-1.01845	-1.00805	-0.998393	-0.992268	-0.993748	-1.00435	-1.02033	-1.03583	-1.04635	-1.0511	-1.05243	-1.05318	-1.05419	-1.05294	-1.0447	-1.02705	-1.00355	-0.981625	-0.968666	-0.974483	-1.01093	-1.06849	-1.10877	-1.09897	-1.04037	-0.980234	-0.947333	-0.928	-0.889017	-0.802878	-0.695328	-0.609635	-0.575072	-0.591845	-0.620904	-0.627049	-0.607206	-0.590914	-0.602364
	High	-0.883379	-0.879674	-0.8717	-0.864865	-0.862422	-0.864257	-0.867875	-0.8711	-0.87444	-0.880756	-0.891037	-0.901725	-0.907554	-0.906264	-0.900646	-0.897927	-0.902641	-0.910838	-0.914346	-0.90641	-0.883203	-0.84549	-0.806086	-0.797811	-0.849896	-0.919558	-0.936689	-0.886439	-0.789517	-0.685801	-0.615435	-0.579889	-0.554551	-0.531835	-0.519927	-0.520349	-0.516626	-0.489461	-0.449643	-0.433928	-0.470848	-0.547618	-0.613044	-0.617999	-0.553909	-0.453965	-0.36308	-0.314377
	Frequency (Hz)	0	0.5	1	1.5	2	2.5	3	3.5	4	4.5	5	5.5	6	6.5	7	7.5	8	8.5	9	9.5	10	10.5	11	11.5	12	12.5	13	13.5	14	14.5	15	15.5	16	16.5	17	17.5	18	18.5	19	19.5	20	20.5	21	21.5	22	22.5	23	23.5
	Fig. 8h
	Baseline	0.939455	1	0.999244	0.998437	0.997825	0.996523	0.993411	0.987882	0.979968	0.970915	0.962594	0.956159	0.952366	0.951239	0.951353	0.950772	0.94768	0.940568	0.928349	0.91126	0.891062	0.871447	0.855744	0.843947	0.834109	0.824466	0.814713	0.805501	0.797069	0.789067	0.781195	0.773472	0.765924	0.7585	0.751322	0.744669	0.738583	0.732676	0.72671	0.720895	0.715738	0.711587	0.708137	0.704585	0.700309	0.695318	0.689869	0.684316
	CP-55940	0.922257	0.982841	0.98215	0.9813	0.980478	0.97896	0.975857	0.970618	0.963084	0.954189	0.945675	0.938945	0.935099	0.934273	0.934845	0.934567	0.931474	0.92419	0.911949	0.895121	0.875351	0.855672	0.839232	0.826644	0.816348	0.806771	0.797512	0.788855	0.780959	0.773754	0.76679	0.75966	0.75225	0.744724	0.737373	0.730569	0.724472	0.718778	0.712946	0.706859	0.701053	0.696453	0.693055	0.690001	0.686535	0.682157	0.676956	0.671613
	Frequency	0	0.5	1	1.5	2	2.5	3	3.5	4	4.5	5	5.5	6	6.5	7	7.5	8	8.5	9	9.5	10	10.5	11	11.5	12	12.5	13	13.5	14	14.5	15	15.5	16	16.5	17	17.5	18	18.5	19	19.5	20	20.5	21	21.5	22	22.5	23	23.5
	Fig. 8i
	Power Change	-0.856501	-0.854557	-0.851216	-0.853132	-0.863248	-0.873633	-0.873113	-0.859093	-0.841022	-0.833938	-0.844073	-0.858922	-0.861737	-0.847206	-0.824746	-0.809362	-0.808559	-0.81613	-0.816311	-0.802573	-0.781236	-0.785444	-0.823775	-0.864374	-0.886754	-0.881628	-0.854814	-0.825231	-0.797212	-0.758029	-0.714547	-0.685891	-0.678299	-0.681504	-0.687987	-0.694724	-0.695854	-0.685738	-0.678936	-0.692325	-0.725174	-0.74913	-0.747475	-0.721232	-0.67815	-0.644821	-0.630571	-0.619551
	Frequency (Hz)	0	0.5	1	1.5	2	2.5	3	3.5	4	4.5	5	5.5	6	6.5	7	7.5	8	8.5	9	9.5	10	10.5	11	11.5	12	12.5	13	13.5	14	14.5	15	15.5	16	16.5	17	17.5	18	18.5	19	19.5	20	20.5	21	21.5	22	22.5	23	23.5
	Fig. 8j
	Basline normalized ripple rate	0.701708	0.827858	1.06439	1.0565	0.977661	1.37188	1.10959	0.972603	1.06164	0.945205	1.08219	0.828767	0.842697	0.808989	1.21348	1.04494	1.75281	0.876404	0.89011	0.857143	1.05495	1.21978	0.989011	0.989011
	Optical stim normalized ripple rate	1.57687	1.75033	1.71091	1.9159	1.8134	1.89225	1.6636	1.77398	1.44521	1.5274	1.4863	1.58904	1.65068	1.43151	1.75281	2.32584	1.58427	2.02247	1.17978	1.65169	0.956044	1.08791	1.15385	0.791209	1.38462	1.31868
	CP-55940 normalized ripple rate	0.102497	0.0946124	0.0630749	0.110381	0.480946	0.43364	0.390411	0.582192	0.609589	0.554795	0.575342	0.342466	0	0	0.0674157	0	0	0.0337079	0.230769	0.230769	0.692308	0.527473	0.461538	0.32967
	optical stim normalized ripple rate	0.134034	0.134034	0.086728	0.173456	0.18134	0.157687	0.275953	0.12615	0.924658	0.952055	1.06164	0.979452	1.07534	1.06164	0.101124	0.101124	0	0.101124	0.168539	0.134831	0.428571	0.725275	0.626374	0.527473	0.659341
[truncated: 1,203 more columns]

## Sheet: Supplementary info
	Fig 4
	Steel	61.744	61.921	62.1317	62.2693	62.2088	62.1692	62.0714	61.7813	61.3814	62.9262	60.9829
	Design1	19.8518	19.4036	19.2278	19.1842	19.0959	18.8301	18.8964	18.8643	21.142	20.2379	17.9844
	Design2	32.9943	33.6439	33.6341	33.6928	33.6332	33.6033	33.5041	33.4715	34.844	34.5287	32.6458
	Design3	26.7838	26.9241	26.9333	26.9135	26.9065	26.8441	26.4976	26.4505	28.7972	28.0415	25.8323
	Frequency (Hz)	0.1	0.15	0.22	0.32	0.46	0.68	1	1.5	2.2	3.2	4.6
	Fig. 5
	Transmission	0.705686	0.710064	0.714384	0.71865	0.722887	0.72707	0.731193	0.735351	0.739413	0.743431	0.747401	0.751369	0.755249	0.759109	0.762876	0.766599	0.770265	0.773955	0.777486	0.780963	0.784356	0.787709	0.791003	0.794266	0.797512	0.800653	0.803657	0.806617	0.809567	0.812451	0.815307	0.818142	0.821052	0.823902	0.826686	0.8295	0.832263	0.834988	0.837692	0.840363	0.843075	0.845776	0.848507	0.851296	0.854035	0.856749	0.859523	0.862232
	Wavelength (nm)	400.266	400.71	401.154	401.598	402.042	402.486	402.93	403.374	403.818	404.261	404.705	405.148	405.592	406.035	406.479	406.922	407.366	407.809	408.252	408.695	409.138	409.581	410.024	410.467	410.91	411.353	411.796	412.239	412.681	413.124	413.567	414.009	414.452	414.894	415.337	415.779	416.221	416.664	417.106	417.548	417.99	418.432	418.874	419.316	419.758	420.2	420.641	421.083
	Fig. 6
	Time (ms)	-1.2	-1.16667	-1.13333	-1.1	-1.06667	-1.03333	-1	-0.966667	-0.933333	-0.9	-0.866667	-0.833333	-0.8	-0.766667	-0.733333	-0.7	-0.666667	-0.633333	-0.6	-0.566667	-0.533333	-0.5	-0.466667	-0.433333	-0.4	-0.366667	-0.333333	-0.3	-0.266667	-0.233333	-0.2	-0.166667	-0.133333	-0.1	-0.0666667	-0.0333333	0	0.0333333	0.0666667	0.1	0.133333	0.166667	0.2	0.233333	0.266667	0.3	0.333333	0.366667
	2022-08-09
	Red Cell
	Channel 1	0.048112	-0.37077	-0.842005	-0.766652	-0.239203	0.281749	0.714738	1.07442	1.00604	0.362512	-0.345564	-0.604234	-0.444957	-0.121282	0.204474	0.362839	0.304091	0.278396	0.400734	0.397574	0.228617	0.290848	0.664961	0.90881	0.803405	0.701088	0.964243	1.43969	1.79773	2.136	2.70498	3.30005	3.5501	3.41289	2.86395	1.6522	-0.115649	-1.68676	-2.57694	-3.24944	-4.14995	-4.80116	-4.72623	-4.36031	-4.21587	-4.07804	-3.66728	-3.18768
	Channel 2	0.246684	-0.236701	-0.673632	-0.706562	-0.420413	-0.174746	0.0204317	0.281375	0.299043	-0.140763	-0.543121	-0.345765	0.179998	0.288861	-0.0797512	-0.2855	-0.20407	-0.383329	-0.940876	-1.40909	-1.51914	-1.35752	-1.08051	-0.878771	-0.910962	-1.0908	-1.1384	-0.924393	-0.552133	-0.0527718	0.577828	0.987005	1.03216	1.89023	4.93724	9.17134	11.8232	11.6726	9.72691	7.1227	4.26308	1.32963	-1.59461	-4.32214	-6.24225	-6.92795	-6.87084	-6.83115
	Channel 3	-2.71494	-2.82702	-2.57304	-1.94261	-1.18306	-0.551591	-0.135011	0.135026	0.386076	0.731656	1.15253	1.54025	2.03452	2.88868	3.8914	4.68482	5.435	6.3774	7.3713	8.37653	9.48882	10.5771	11.5787	12.688	13.9916	15.3876	16.7134	17.8169	18.7644	19.5338	19.2096	16.0785	8.50607	-4.06531	-19.3996	-32.1596	-38.0157	-37.7893	-35.3449	-32.8161	-30.0296	-26.6466	-22.7782	-18.7034	-14.8731	-11.4814	-8.23814	-4.97842
	Channel 4	-1.03917	-1.26071	-1.45443	-1.29519	-0.831689	-0.489515	-0.408602	-0.325141	-0.198239	-0.172742	-0.0850296	0.188692	0.406006	0.543931	0.931807	1.48683	1.60467	1.09406	0.622881	0.845155	1.55471	2.20198	2.76678	3.50144	4.23885	4.63806	4.81516	5.14314	5.69958	6.31507	6.90823	7.4237	7.33042	5.54002	1.54793	-3.50343	-7.71672	-10.2045	-11.3338	-11.6852	-11.5115	-10.8616	-9.71264	-8.25042	-6.97588	-6.08207	-5.13073	-3.78231
	Channel 5	-0.571561	-0.951319	-1.26681	-0.989314	-0.281396	0.146814	-0.0954988	-0.590548	-0.739858	-0.532746	-0.295673	-0.108408	0.106897	0.282405	0.386374	0.64574	1.17638	1.63712	1.66765	1.40082	1.23257	1.35936	1.76028	2.35896	2.99463	3.5363	4.06559	4.61473	5.07574	5.47429	5.50356	4.30397	2.22452	1.85535	4.99718	9.29485	10.3763	6.83194	0.932108	-4.73492	-9.21772	-12.4855	-14.6026	-15.5993	-15.4039	-14.0759	-12.1354	-10.1425
	Channel 6	0.213675	0.0116069	-0.481404	-0.636601	-0.134346	0.547738	0.8591	0.837984	0.755723	0.602293	0.267619	-0.0784854	-0.151327	0.0615939	0.345852	0.486725	0.348857	0.0587886	-0.0472478	0.0167158	-0.0600977	-0.101868	0.289218	0.78338	0.853267	0.763123	0.906774	1.04744	1.0096	1.10582	1.52664	2.11386	2.61718	2.61457	1.65129	-0.0582852	-1.61353	-2.40808	-2.65018	-2.86065	-3.19023	-3.34264	-3.16236	-2.92083	-2.7519	-2.35979	-1.60995	-0.882431
	Channel 7	-0.600109	-0.699083	-0.697117	-0.398283	0.186856	0.6458	0.638258	0.363254	0.283336	0.484355	0.560953	0.295948	0.102545	0.332069	0.609088	0.433451	-0.0762526	-0.472527	-0.514745	-0.226533	0.207711	0.57641	0.792381	0.850014	0.804814	0.897435	1.34605	1.95058	2.30489	2.4154	2.66224	3.08388	3.16966	2.50365	1.22239	-0.302738	-1.84292	-3.11145	-3.71276	-3.77821	-3.93861	-4.19782	-3.89303	-3.09554	-2.63398	-2.50448	-1.90252	-0.921468
	Channel 8	-0.427897	-0.352351	-0.113354	0.0384995	0.119601	0.271939	0.508951	0.770563	0.893145	0.692252	0.275302	-0.0472743	-0.118575	-0.00543286	0.0556639	-0.104776	-0.233777	-0.00858307	0.3509	0.468626	0.398101	0.305783	0.235159	0.384841	0.842518	1.19539	1.13517	1.00864	1.20785	1.58165	1.7847	1.71545	1.45432	1.02819	0.349209	-0.57612	-1.49875	-2.1407	-2.44473	-2.5768	-2.75771	-3.00691	-3.07323	-2.76614	-2.22719	-1.68249	-1.16493	-0.677352
	Blue Cell
	Channel 1	-0.432942	-0.576959	-0.558978	-0.161962	0.359711	0.480325	0.216972	0.0693788	0.195243	0.321188	0.405853	0.737795	1.33458	1.8119	2.03462	2.36905	2.94385	3.30291	3.28186	3.41393	3.96958	4.5125	4.75848	4.93289	5.10252	5.12431	5.254	5.59814	5.31012	4.28638	4.23637	3.71229	-5.12489	-25.8655	-46.3336	-49.4633	-34.106	-14.383	-1.4768	4.64338	8.49061	11.819	13.4085	12.5585	10.6058	9.08074	8.18359	7.5597
	Channel 2	-0.318259	-0.457158	-0.278221	0.0500911	0.419966	0.919442	1.41737	1.54971	1.3695	1.36547	1.77875	2.54273	3.54926	4.44977	4.82885	4.90302	5.27896	5.9219	6.29197	6.3817	6.61736	7.10912	7.73372	8.31873	8.54949	8.3861	8.22033	8.12125	7.72043	7.24447	7.3077	6.22808	-1.56366	-21.3135	-49.9838	-74.1795	-79.8677	-64.9274	-39.5523	-14.9536	4.38769	18.1745	26.1142	28.5822	27.7267	25.498	22.3557	18.7245
	Channel 3	-0.0597073	-0.216975	-0.189256	0.114512	0.396893	0.353269	0.0335685	-0.23696	-0.1798	0.212225	0.696586	1.02083	1.17855	1.38691	1.75306	2.14346	2.46859	2.80859	3.25174	3.82941	4.48722	5.07275	5.44075	5.51762	5.37348	5.25619	5.27795	5.15393	4.72741	4.55504	4.82836	3.42575	-3.22564	-15.7603	-29.1544	-36.2736	-34.293	-26.1844	-16.2832	-6.80231	1.45794	7.75566	11.5299	12.7378	11.953	10.2803	8.68772	7.47561
	Channel 4	0.205455	0.206354	0.450868	0.510123	0.285287	-0.11386	-0.513653	-0.639049	-0.427022	-0.236849	-0.31383	-0.332524	-0.0255041	0.218744	0.105084	0.0673141	0.455768	0.956932	1.28295	1.60677	2.11524	2.69094	3.09938	3.2622	3.24658	3.09311	2.92099	2.96262	3.1634	3.20673	2.97503	2.12204	-0.649477	-6.3825	-13.4229	-17.7302	-16.8497	-12.4006	-7.57941	-3.72196	-0.469093	2.30863	4.20493	5.04742	5.07723	4.69838	4.24756	3.84385
	Channel 5	-0.21625	0.146776	0.119076	-0.302688	-0.509194	-0.188913	0.265146	0.408731	0.385597	0.617365	1.09687	1.49129	1.78522	2.17508	2.51463	2.58685	2.64548	2.98745	3.41127	3.65675	3.85421	4.16955	4.48057	4.63357	4.72138	4.91615	5.14509	5.18918	5.0103	4.63654	4.17896	4.17251	3.94329	-1.01078	-15.6201	-36.2493	-49.992	-47.5052	-32.6761	-16.0231	-3.22217	6.00521	12.3489	15.4224	15.8185	14.9958	13.6573	11.8394
	Channel 6	-0.0101245	-0.421511	-0.782798	-0.715037	-0.358765	-0.141956	-0.238639	-0.48216	-0.670194	-0.663772	-0.34284	0.13976	0.324543	0.0766073	-0.142489	0.00278301	0.244766	0.303811	0.370556	0.677921	1.10959	1.41616	1.50924	1.51758	1.6282	1.91319	2.31091	2.55085	2.28646	1.70879	1.49225	1.39806	-0.38008	-4.91753	-9.7716	-10.8348	-7.48215	-3.31206	-1.23032	-0.464878	0.858323	2.49287	2.77051	1.4329	0.0888652	-0.116218	0.364405	0.863756
	Channel 7	0.00759797	-0.274494	-0.523994	-0.374473	-0.0169657	0.0134481	-0.351728	-0.649231	-0.485686	-0.00104872	0.310784	0.277512	0.178451	0.149665	0.105259	0.158241	0.455748	0.815421	0.986383	1.04489	1.17536	1.25345	1.14512	1.13644	1.43252	1.74278	1.83078	1.79932	1.78087	1.88813	2.09123	1.7609	-0.186475	-4.05577	-8.17516	-9.74653	-7.75702	-4.39626	-2.42723	-1.94872	-1.28372	0.0218665	1.07712	1.51631	1.71417	1.87193	1.88559	1.7076
	Channel 8	0.184574	-0.0929674	-0.521763	-0.886815	-0.927962	-0.794228	-0.846668	-1.07663	-1.18295	-1.03472	-0.726786	-0.353857	0.0196624	0.251725	0.271042	0.257892	0.373683	0.517597	0.607165	0.801566	1.18549	1.50763	1.61202	1.74324	1.95618	1.96072	1.84229	1.8846	1.87253	1.61366	1.38838	1.02317	-0.460676	-3.40477	-6.31436	-7.03688	-5.24234	-2.78858	-1.31496	-0.702426	-0.235359	0.162564	0.347695	0.507563	0.82447	1.1816	1.398	1.4146
	Orange Cell
	Channel 1	-3.28182	-2.93719	-2.91586	-3.25482	-3.18907	-2.35788	-1.42804	-0.978247	-0.626628	0.198688	1.32695	2.31222	3.26469	4.52449	5.94624	7.23111	8.63854	10.5374	12.5291	13.9576	14.994	16.2957	17.919	19.4185	20.6786	21.8078	22.669	23.3297	24.094	24.3769	23.6398	23.9318	24.9409	14.4816	-20.4669	-65.8703	-87.423	-75.0754	-53.3038	-42.2242	-37.9035	-31.9282	-24.9125	-19.4704	-15.1002	-11.0568	-7.64201	-4.6152
	Channel 2	-0.77564	-0.774052	-0.887105	-0.630919	-0.168206	-0.0434201	-0.285861	-0.391588	-0.208103	-0.0988803	-0.0638506	0.361358	1.11276	1.62124	1.82699	2.06294	2.29785	2.3713	2.46976	2.81262	3.18182	3.20268	3.05329	3.26692	3.78177	4.08605	4.18656	4.396	4.49498	4.10171	3.57142	3.70615	4.20299	2.69283	-2.84787	-9.90828	-12.9337	-10.5463	-7.10655	-6.06027	-6.49674	-6.66885	-6.46576	-6.13002	-5.50812	-4.68103	-3.9325	-3.27432
	Channel 3	-0.710716	-0.757815	-0.52655	-0.195033	-0.113417	-0.321963	-0.55775	-0.70645	-0.797048	-0.743189	-0.465287	-0.0655207	0.321319	0.664033	0.90821	0.979032	1.0848	1.58159	2.3133	2.71107	2.68201	2.64771	2.7668	2.91035	3.16911	3.66283	4.12258	4.23069	4.12751	4.06683	3.90793	3.60178	3.45215	2.89704	0.309022	-4.45918	-8.79279	-10.2632	-9.39938	-8.24836	-7.73969	-7.41065	-6.64528	-5.54066	-4.65561	-4.13303	-3.57857	-2.73508
	Channel 4	-0.908633	-1.3734	-1.55136	-1.30634	-1.07661	-1.08158	-1.05647	-0.99309	-1.23993	-1.59631	-1.36294	-0.519276	0.197678	0.48499	0.783824	1.3818	2.04785	2.57554	3.06546	3.6442	4.21696	4.57932	4.76143	5.04009	5.44614	5.69576	5.79128	6.01138	6.24074	6.16942	5.99896	6.13084	6.44363	6.04424	3.47585	-1.78304	-7.85192	-12.1595	-14.126	-14.6049	-14.1505	-13.1347	-12.0287	-10.8837	-9.50801	-8.03464	-6.64969	-5.17262
	Channel 5	-0.326033	-0.515667	-0.533629	-0.112221	0.342832	0.530599	0.523868	0.296269	-0.238082	-0.744729	-0.69031	-0.141621	0.266379	0.316249	0.477611	0.997068	1.42803	1.38138	1.21324	1.4682	1.95183	2.06127	1.80664	1.67195	1.74206	1.80248	1.94522	2.31134	2.59591	2.44152	2.05286	1.95479	2.10979	1.47219	-0.921205	-4.13735	-5.8906	-5.39562	-4.10421	-3.44538	-3.45352	-3.54105	-3.44123	-3.32076	-3.30985	-3.17702	-2.71868	-2.11967
	Channel 6	-1.34387	-0.989343	-0.966253	-1.03297	-1.10218	-1.36943	-1.72704	-1.74855	-1.38401	-0.971437	-0.584864	-0.0255041	0.713789	1.47601	2.2258	3.02123	3.90921	4.94816	6.06061	6.96452	7.55863	8.07879	8.69138	9.30572	9.80756	10.1928	10.5217	10.902	11.3986	11.7429	11.5422	11.3564	11.969	10.668	1.85677	-14.2828	-28.5738	-33.5387	-31.6334	-28.7723	-26.4101	-23.3794	-19.7483	-16.18	-12.7529	-9.53674	-6.73305	-4.22035
	Channel 7	-0.865041	-0.713957	-0.966414	-1.34396	-1.3114	-1.03973	-1.18443	-1.61441	-1.58897	-1.01725	-0.407781	-0.0354983	0.161811	0.343609	0.618464	0.960629	1.36493	1.90782	2.49558	2.91712	3.26687	3.81784	4.42063	4.67731	4.69332	4.97119	5.61475	6.19036	6.33043	6.10864	5.92045	6.17608	6.61777	5.82078	2.57961	-2.05486	-5.88464	-8.43235	-10.5716	-12.2604	-12.8355	-12.4894	-11.9123	-11.2529	-10.1975	-8.64758	-6.89484	-5.2386
	Channel 8	-0.463625	-0.525839	-0.693168	-0.853755	-0.958925	-1.03985	-1.1764	-1.36061	-1.41562	-1.19785	-0.823121	-0.505329	-0.26387	0.011864	0.38235	0.898803	1.54093	2.08447	2.40897	2.74526	3.19432	3.41977	3.24497	3.06297	3.26675	3.68076	3.90566	3.94472	4.11178	4.43934	4.61035	4.56102	4.52876	4.02137	1.75092	-2.35132	-6.34864	-8.64795	-9.60107	-10.0883	-10.1798	-9.66071	-8.67886	-7.52881	-6.35567	-5.2108	-4.1122	-3.01724
	2022-09-21
	Red Cell
	Channel 1	-1.12019	-0.814387	-0.566384	-0.462673	-0.370801	-0.232023	-0.111845	0.0324134	0.214298	0.237611	0.109713	0.170428	0.538089	0.944342	1.17101	1.3117	1.54628	1.79983	1.92026	2.06614	2.38269	2.63039	2.67157	2.75137	3.04174	3.48315	4.01219	4.63958	5.38537	6.01241	5.88183	4.42683	1.70146	-1.57245	-4.32418	-5.82948	-6.27512	-6.32945	-6.40837	-6.5856	-6.68226	-6.42181	-5.85955	-5.32163	-4.88372	-4.36034	-3.58607	-2.58441
	Channel 2	-0.297116	-0.332735	-0.26634	0.00545241	0.154994	-0.0026218	-0.137993	0.0154886	0.198484	0.093643	-0.17369	-0.279332	-0.127113	0.118557	0.249283	0.254553	0.372295	0.717904	1.03339	1.22423	1.70222	2.58057	3.22222	3.21647	3.05158	3.35124	4.05835	4.7098	5.08813	5.15999	4.56905	2.83172	0.248171	-1.8139	-2.08228	-0.926454	-0.102483	-0.668382	-2.0974	-3.5938	-4.94188	-6.0008	-6.53691	-6.59112	-6.48708	-6.43411	-6.21577	-5.53268
	Channel 3	-2.98665	-2.72491	-2.53041	-2.26971	-1.90404	-1.54296	-1.25399	-0.845383	-0.102079	0.747372	1.33359	1.89279	3.00563	4.60177	5.92516	6.63797	7.30884	8.45527	9.84243	11.146	12.3978	13.5409	14.5071	15.5863	16.9343	18.2681	19.4908	20.8187	22.1103	22.73	21.8814	18.0764	8.38655	-9.1732	-30.6571	-46.6838	-51.1462	-46.8671	-40.5163	-35.3783	-30.9171	-26.1724	-21.2685	-16.6987	-12.684	-9.30228	-6.45462	-3.73091
	Channel 4	-1.16934	-1.18353	-1.14972	-0.794627	-0.241074	0.180501	0.213027	-0.0561116	-0.216312	-0.0995748	0.0083893	-0.0559092	-0.0589458	0.206593	0.655542	1.09587	1.3929	1.51258	1.67957	2.29906	3.33431	4.11664	4.22658	4.06125	4.21494	4.88677	5.91539	6.89297	7.5119	7.98545	8.61896	8.98686	7.99281	4.80333	-0.22237	-5.52149	-9.49957	-11.671	-12.5617	-12.8184	-12.6116	-11.7913	-10.4156	-8.91847	-7.73148	-6.8563	-5.90648	-4.61249
	Channel 5	-1.17478	-0.97071	-0.77562	-0.662611	-0.554093	-0.458051	-0.470775	-0.524048	-0.521271	-0.58784	-0.756798	-0.758307	-0.48077	-0.138686	0.140481	0.348039	0.393449	0.337093	0.461614	0.86907	1.35767	1.7186	1.96193	2.28801	2.8632	3.63664	4.34716	4.69588	4.70378	4.7657	5.00129	4.91817	4.10752	2.78389	1.39201	0.161471	-0.860581	-1.68635	-2.39901	-3.14358	-3.95172	-4.62374	-4.91112	-4.81683	-4.69695	-4.88496	-5.14762	-4.98359
	Channel 6	0.213854	-0.106801	-0.450114	-0.470512	-0.250137	-0.13459	-0.221701	-0.258742	-0.128586	-0.0170687	-0.0223968	-0.0778789	-0.119956	0.0172711	0.458004	0.903539	0.935245	0.674436	0.609845	0.845141	1.06657	1.15325	1.22675	1.29501	1.37905	1.64055	2.05136	2.36687	2.5097	2.65042	2.95684	3.24418	2.83525	1.27937	-0.751854	-2.0597	-2.38417	-2.52674	-3.0956	-3.75532	-3.87517	-3.52701	-3.29902	-3.28142	-3.03736	-2.49183	-1.98752	-1.64037
	Channel 7	-0.833658	-0.634914	-0.52759	-0.471397	-0.372329	-0.264544	-0.234921	-0.2105	-0.080281	0.0704533	0.108246	0.0615485	0.0683759	0.262827	0.616499	0.838398	0.680155	0.325273	0.233439	0.602201	1.10935	1.26776	1.00074	0.753933	1.05268	1.93586	2.83062	3.15223	2.92573	2.63176	2.62342	2.72542	2.26844	0.832572	-0.959376	-2.06696	-2.43011	-2.81809	-3.44099	-3.71027	-3.29811	-2.68247	-2.50621	-2.74467	-2.83461	-2.52231	-2.04251	-1.53991
	Channel 8	-0.510546	-0.610628	-0.847465	-1.01993	-0.916326	-0.66944	-0.594732	-0.628305	-0.463997	-0.114815	0.120717	0.112145	0.064579	0.226966	0.530972	0.687628	0.591495	0.431236	0.474151	0.818275	1.27658	1.57782	1.67361	1.69321	1.72734	1.80566	1.93508	2.09592	2.26995	2.4641	2.66823	2.69085	2.08658	0.591252	-1.32123	-2.75492	-3.35496	-3.51146	-3.6122	-3.62299	-3.41031	-3.03435	-2.6625	-2.36728	-2.05873	-1.63723	-1.17514	-0.842965
	Blue Cell
	Channel 1	-0.541731	-0.680639	-0.467901	0.00320224	0.320533	0.525969	0.859702	1.25939	1.69345	2.22211	2.57539	2.50214	2.31409	2.43039	2.76811	2.98841	3.01961	3.06614	3.33388	3.93209	4.70924	5.15947	5.01904	4.67579	4.42688	3.97858	3.20042	2.5782	2.46541	2.69004	2.89195	1.61988	-4.40103	-16.6499	-30.1707	-36.4202	-31.7529	-20.3824	-8.88036	-0.546031	4.66442	7.60836	8.9599	9.40258	9.34356	8.78663	7.9191	7.21297
	Channel 2	-0.713663	-0.778697	-0.585561	-0.173687	0.302731	0.959707	1.74082	2.29892	2.64849	3.15269	3.78879	4.21512	4.43921	4.78184	5.3258	5.74468	5.77428	5.75952	6.28019	7.26908	8.15918	8.72416	9.07989	9.1541	8.79262	8.22255	7.89752	7.79794	7.43864	6.8612	6.40582	4.3296	-3.92211	-21.6448	-45.6378	-66.1027	-73.0193	-63.5924	-43.5392	-21.3339	-2.28842	12.0209	21.3223	25.8534	26.834	25.758	23.4962	20.6835
	Channel 3	-1.54422	-1.46651	-0.871685	-0.468417	-0.499444	-0.425862	0.106612	0.810902	1.53134	2.46738	3.3973	3.76975	3.67165	3.75935	4.22607	4.50572	4.14247	3.58275	3.65376	4.4692	5.46884	6.21853	6.60163	6.64084	6.48226	6.28984	6.06096	5.62686	4.99564	4.59969	4.28886	1.87781	-5.64857	-18.36	-31.6492	-39.2583	-38.1714	-30.3692	-20.0568	-10.1141	-1.43515	5.69219	10.7806	13.4688	13.961	13.0085	11.5955	10.3877
	Channel 4	-0.519254	-0.878958	-0.559891	-0.251415	-0.331916	-0.416035	-0.184288	0.180771	0.546071	1.05096	1.62441	1.94463	1.9321	1.83268	1.91734	2.18821	2.25681	1.84159	1.34346	1.34417	1.79424	2.26459	2.5884	2.79057	2.79062	2.54428	2.19011	1.88452	1.74346	1.83199	1.8326	0.91732	-1.71954	-6.18882	-11.4218	-15.2229	-15.6662	-12.7991	-8.3864	-4.20373	-1.12598	0.784479	2.03822	3.17848	4.16946	4.68054	4.77673	4.7539
	Channel 5	-0.584947	-0.797509	-0.963308	-1.15836	-1.23205	-0.982446	-0.609785	-0.438155	-0.366097	-0.0201363	0.664662	1.3245	1.62706	1.65046	1.68669	1.76686	1.70878	1.61697	1.80667	2.30678	2.90225	3.36468	3.4857	3.349	3.37485	3.70082	3.97878	4.01668	4.0674	4.32446	4.52651	4.13173	2.5596	-0.764105	-5.86484	-11.3344	-14.9394	-15.5858	-13.9054	-11.0593	-7.90576	-5.05461	-2.82732	-1.12054	0.27893	1.33606	1.97349	2.34528
	Channel 6	-0.496224	-0.805296	-0.715833	-0.780632	-1.07075	-0.935791	-0.274669	0.280052	0.556176	0.969877	1.55882	1.94333	1.98833	1.77948	1.37427	0.989124	0.937077	1.16911	1.33709	1.37888	1.53299	1.78157	1.82913	1.59642	1.29835	1.07012	0.829983	0.60191	0.666037	1.0713	1.29722	0.661448	-1.30924	-4.66107	-8.31668	-10.143	-8.91196	-5.78205	-2.91492	-1.08118	0.491155	2.21497	3.37102	3.43314	2.78775	1.89648	1.03926	0.678366
	Channel 7	-0.627116	-0.655111	-0.343601	-0.208037	-0.472576	-0.654843	-0.316598	0.340196	0.870961	1.14189	1.34024	1.51932	1.37521	0.844871	0.519811	0.80634	1.24357	1.29213	1.0962	1.04953	1.28038	1.70313	2.07204	2.02169	1.43632	0.724372	0.406459	0.535661	0.823813	1.07068	1.09173	0.399735	-1.70084	-5.30733	-8.98756	-10.4494	-8.89244	-5.85311	-3.10891	-0.969868	0.822443	2.01196	2.40907	2.42705	2.43843	2.36506	2.18252	2.14451
	Channel 8	0.191044	-0.0426038	-0.0535635	-0.233906	-0.573199	-0.584957	-0.180089	0.152196	0.140579	0.0610884	0.194942	0.459697	0.624444	0.57546	0.394516	0.317825	0.498052	0.791714	0.998214	1.19234	1.49091	1.76164	1.87722	1.84599	1.62424	1.23162	0.875524	0.750129	0.898818	1.14223	1.06921	0.296057	-1.3779	-3.91813	-6.59831	-7.95962	-7.12769	-4.89381	-2.73361	-1.18674	0.0768376	1.16638	1.85061	2.1196	2.09616	1.75399	1.23294	0.956792
	Orange Cell
	Channel 1	-4.30043	-4.43316	-3.84148	-2.82448	-2.04493	-1.60204	-1.18015	-0.653378	-0.0672511	0.623457	1.48859	2.43132	3.23868	3.8363	4.46812	5.60047	7.39766	9.29311	10.6211	11.5523	12.756	14.4621	16.3471	17.9478	19.0362	19.8827	21.0015	22.4684	23.7566	24.4456	24.6301	23.1667	15.0157	-5.64832	-35.2826	-58.609	-63.7044	-55.0277	-44.8954	-38.484	-33.4737	-27.8482	-22.0183	-16.6855	-12.1238	-8.49045	-5.67249	-3.20538
	Channel 2	-1.72157	-1.7515	-1.34721	-0.943825	-0.94646	-0.92222	-0.38801	0.244938	0.422321	0.371659	0.515145	0.718072	0.715078	0.685586	0.889791	1.24189	1.66624	2.24191	2.78326	3.01297	3.05088	3.20529	3.58011	4.01778	4.32663	4.6408	5.15333	5.65041	6.05007	6.7098	7.56377	7.768	6.12746	1.6342	-5.08268	-10.9489	-13.0255	-11.6839	-9.72891	-9.041	-9.29274	-9.30504	-8.53306	-7.27299	-6.03742	-5.01205	-4.0674	-3.1133
	Channel 3	-1.35106	-1.05101	-0.379353	0.0571161	-0.137134	-0.489529	-0.361145	0.166481	0.593889	0.721493	0.76773	0.886179	0.830539	0.450159	0.139722	0.282708	0.710946	1.07769	1.35798	1.67788	1.89351	1.84017	1.82726	2.22305	2.852	3.3215	3.49719	3.51335	3.69754	4.26786	4.95469	5.27417	4.91679	3.42266	0.271939	-3.89405	-7.14971	-8.33724	-8.25104	-8.13241	-8.0978	-7.59682	-6.54787	-5.40148	-4.40801	-3.4717	-2.67679	-2.18241
	Channel 4	-1.3179	-1.10104	-0.508321	-0.113884	-0.301989	-0.683823	-0.777781	-0.550651	-0.183756	0.142698	0.33507	0.437357	0.476195	0.452821	0.48194	0.669515	0.987858	1.2969	1.44819	1.54798	1.83051	2.20348	2.44775	2.67648	3.15203	3.86544	4.48565	4.79876	5.11777	5.75521	6.29264	6.18188	5.54641	4.43255	2.16615	-1.45717	-5.28278	-8.00836	-9.43465	-10.037	-10.1316	-9.73957	-8.82148	-7.53296	-6.17591	-4.87614	-3.65775	-2.74453
	Channel 5	-0.856137	-0.698933	-0.385468	-0.191333	-0.218046	-0.196455	0.06904	0.307643	0.273095	0.196727	0.358807	0.634732	0.773339	0.833374	0.97121	1.05978	1.01283	1.06173	1.27286	1.40368	1.38262	1.32288	1.22506	1.08132	1.06172	1.32997	1.69065	1.77588	1.69083	1.86735	2.30205	2.61988	2.5185	1.68058	-0.0543288	-2.15517	-3.66952	-4.18472	-4.1546	-4.17399	-4.26947	-4.15916	-3.81465	-3.37222	-2.85798	-2.3179	-1.90189	-1.62236
	Channel 6	-2.51494	-2.19571	-1.45143	-0.723285	-0.450517	-0.541741	-0.659718	-0.725692	-0.744491	-0.470489	0.18418	0.738943	0.839638	0.874124	1.24465	1.78032	2.29676	2.85546	3.34713	3.61225	3.91207	4.71603	6.01668	7.18051	7.69807	7.8988	8.51673	9.63423	10.5409	10.6976	10.3897	10.0867	9.16721	5.83774	-0.718098	-8.48709	-14.5019	-17.9749	-19.8549	-20.5818	-20.0627	-18.5572	-16.4245	-13.8601	-11.1684	-8.71454	-6.62192	-4.76421
	Channel 7	-1.75975	-1.40813	-0.835851	-0.431178	-0.287122	-0.208242	-0.140272	-0.0360638	0.2099	0.478117	0.578787	0.580966	0.662773	0.784674	0.74815	0.604497	0.665413	0.998062	1.38575	1.6668	1.68931	1.4615	1.47672	2.10986	2.94869	3.44845	3.74188	4.25697	4.97198	5.46778	5.51608	5.1234	3.9477	1.42186	-2.06278	-4.87291	-5.88611	-5.8454	-6.08598	-6.79833	-7.36265	-7.39774	-6.89467	-6.04377	-5.11151	-4.23081	-3.40634	-2.63308
	Channel 8	-0.903639	-0.714048	-0.229141	0.242934	0.407187	0.330041	0.217662	0.138663	0.0630557	0.0126457	0.0422396	0.119938	0.228667	0.466129	0.830425	1.16366	1.36368	1.41345	1.38365	1.41145	1.49626	1.62289	1.92418	2.30972	2.47648	2.47971	2.62703	2.92822	3.19282	3.38272	3.49988	3.39875	2.85249	1.57993	-0.543438	-2.99045	-4.84866	-5.82185	-6.35118	-6.79849	-7.04993	-6.80894	-6.03744	-5.04748	-4.11872	-3.27863	-2.51936	-1.85962
	Fig.7
	Bandpassed filtered from Raw Data
	Fig.8
	Frequency	0	0.5	1	1.5	2	2.5	3	3.5	4	4.5	5	5.5	6	6.5	7	7.5	8	8.5	9	9.5	10	10.5	11	11.5	12	12.5	13	13.5	14	14.5	15	15.5	16	16.5	17	17.5	18	18.5	19	19.5	20	20.5	21	21.5	22	22.5	23	23.5
	Low pulse
	Baseline	50.5579	53.5672	53.562	53.5568	53.5509	53.5227	53.4577	53.364	53.2601	53.1604	53.0494	52.889	52.6446	52.3032	51.8999	51.5137	51.2191	51.0649	51.0534	51.1157	51.1523	51.0682	50.7976	50.3219	49.6718	48.932	48.2252	47.6078	47.0088	46.3578	45.6481	44.9497	44.3587	43.9052	43.5167	43.1254	42.7195	42.3026	41.8765	41.4385	40.9991	40.5848	40.2489	40.0163	39.8595	39.7355	39.6208	39.5069
	CP-55940	49.2063	52.2222	52.2311	52.2335	52.2225	52.1853	52.1216	52.0449	51.9666	51.8855	51.7799	51.6166	51.3668	51.0206	50.6117	50.2164	49.9131	49.756	49.7393	49.7836	49.7932	49.6894	49.4189	48.9637	48.3394	47.5882	46.791	46.0614	45.4396	44.8495	44.2381	43.6209	43.0459	42.5602	42.1861	41.8597	41.5213	41.155	40.7564	40.3489	39.9626	39.6152	39.3245	39.1038	38.9365	38.7879	38.6365	38.4848
	Med pulse
	Baseline	52.1045	55.1185	55.1248	55.1278	55.1211	55.0965	55.0541	55.0024	54.9476	54.8831	54.7827	54.6123	54.3438	53.9675	53.5135	53.0558	52.6859	52.4861	52.4736	52.5578	52.603	52.4943	52.161	51.5842	50.7936	49.8657	48.9248	48.092	47.3899	46.7613	46.164	45.5985	45.0879	44.6419	44.2368	43.8365	43.4316	43.013	42.5431	42.0317	41.5241	41.0795	40.7454	40.5273	40.3884	40.2846	40.1875	40.0801
	CP-55940	50.9924	54.013	54.0343	54.0504	54.0484	54.022	53.9784	53.9305	53.8833	53.8257	53.7292	53.5587	53.2857	52.9015	52.4409	51.983	51.6202	51.4293	51.4156	51.4861	51.5193	51.4148	51.1054	50.567	49.815	48.8986	47.9167	47.0194	46.2782	45.6519	45.0835	44.5526	44.0712	43.6716	43.361	43.082	42.7609	42.3753	41.936	41.4643	40.9971	40.5796	40.2429	39.9946	39.8219	39.6974	39.5944	39.4902
	High pulse
	Baseline	54.8414	57.8466	57.8303	57.8034	57.7627	57.691	57.5606	57.3337	56.9825	56.5234	56.0261	55.5977	55.3548	55.3347	55.4359	55.4991	55.3929	55.0403	54.4187	53.5518	52.5125	51.4365	50.464	49.6475	48.9359	48.2788	47.6823	47.1805	46.7989	46.5179	46.2526	45.9125	45.4505	44.8678	44.2269	43.6338	43.1562	42.7871	42.511	42.3192	42.2027	42.1336	42.0624	41.934	41.7116	41.3888	40.9835	40.5399
	CP-55940	53.9672	56.9736	56.9602	56.9358	56.8959	56.826	56.6991	56.4765	56.1279	55.6665	55.1613	54.7242	54.4728	54.4403	54.5257	54.5754	54.4656	54.1249	53.5319	52.703	51.6867	50.5809	49.5332	48.6521	47.9338	47.3302	46.8142	46.3937	46.0799	45.8372	45.5907	45.2723	44.8419	44.2988	43.6941	43.1076	42.6163	42.2526	41.9964	41.8112	41.6643	41.5412	41.4421	41.349	41.2119	40.9783	40.6315	40.2145
[truncated: 1,203 more columns]
